# Supplementary material for: Regulatory Effects of CsrA in Vibrio cholerae
Source: mBio. 2021 Feb 2;12(1):e03380-20. doi: 10.1128/mBio.03380-20 (PMC7858070; doi:10.1128/mBio.03380-20)
Supplement: TABLE S1 [file mBio.03380-20-st001.xlsx]

## Sheet: N16961vs. N.csrA.R6H ALL
			Early exponential phase NcsrA.R6H vs N16961		Mid-exponential phase NcsrA.R6H vs N16961		Stationary phase NcsrA.R6H vs N16961
Feature ID	locus	Gene product	Weighted proportions fold change	FDR p-value	Weighted proportions fold change	FDR p-value	Weighted proportions fold change	FDR p-value		Comparison of gene expression by the wild type and CsrA mutant at various growth phases.
CsrB		sRNA	-26.3945	0.000378795	-60.2183	0.0411561	-38.6498	7.68088e-07		To compare gene expression, NcsrA.R6H and N16961 were grown in minimal medium supplemented with NRES and RNA samples were harvested at early-exponential, mid-exponential, and stationary phase.
CsrC		sRNA	-421.776	8.66919e-149	-70.9209	2.0526e-14	-1.83496	0.171247		The Baggerly's test was used to determine significance and the weighted proportions fold change from 3 biological replicates, comparing the csrA mutant to the wild type.
CsrD		sRNA	-9.44471	0.000556944	-17.5454	0.0424826	-11.4509	6.18785e-96			Indicates the gene is significantly regulated, using Baggerley's test.
FeoR			-1.11865	0.943003	1.23484	0.897316	1.19065	0.696703			Indicates the gene is significantly upregulated but not greater than 2 fold
Qrr1		sRNA	-1.11367	0.970357	-1.21706	0.919775	-1.43389	0.297692			Indicates the gene is significantly upregulated between 2- to 4- fold
Qrr2		sRNA	-1.22478	0.963605	1.31572	0.962263	1.13447	0.941958			Indicates the gene is significantly upregulated greater than 4-fold
Qrr3		sRNA	1.24368	0.910989	-1.22947	0.933703	-5.09969	4.22528e-07			Indicates the gene is significantly downregulated but not greater than 2 fold
Qrr4		sRNA	-1.00235	1	1.63585	0.513363	-28.2574	2.90289e-47			Indicates the gene is significantly downregulated between 2- to 4- fold
RhyB		sRNA	-1.63322	0.32775	-1.06768	0.973692	3.11301	0.525945			Indicates the gene is significantly downregulated greater than 4-fold
TarA		sRNA	1	1	1	1	1	1			Indicates this gene is one of the 19 that are significantly regulated greater than |2|-fold at all growth phases comparing the csrA mutant to wild type
TarB		sRNA	1	1	1	1	1	1
VrrA		sRNA	1.0749	0.992108	2.45148	0.732994	-1.17324	0.853615
VC0001	VC0001	hypothetical protein	-1.0945	0.973385	1.15014	0.946291	1.16773	0.777927
VC0002	VC0002	flavodoxin	-1.59839	3.11859e-06	1.22782	0.0319874	1.3452	0.00907368
trmE	VC0003	tRNA modification GTPase TrmE	1.01367	0.993339	1.47942	0.00991056	1.19589	0.310436
VC0004	VC0004	inner membrane protein translocase componentYidC	1.29099	2.40497e-08	1.07587	0.812651	2.32186	0
VC0005	VC0005	hypothetical protein	1.17456	0.860974	-1.0488	0.977586	2.12803	6.62829e-07
rnpA	VC0006	ribonuclease P	1.09641	0.94672	-1.16557	0.84915	1.55714	0.111121
rpmH	VC0007	50S ribosomal protein L34	1.28391	0.728902	1.21677	0.88709	1.58134	0.0274382
VC0008	VC0008	amino acid ABC transporter ATP-binding protein	-1.99	2.04635e-11	-1.22933	0.325587	1.01972	0.958882
VC0009	VC0009	amino acid ABC transporter permease	-1.79354	0.000242905	-1.1587	0.0645256	1.2562	0.203789
VC0010	VC0010	amino acid ABC transporter substrate- bindingprotein	-2.06505	4.23247e-65	-1.26556	0.0174862	-1.27005	0.149148
dnaA	VC0012	chromosome replication initiator DnaA	1.18515	0.719936	1.04085	0.969603	1.48743	0.00165868
VC0013	VC0013	DNA polymerase III subunit beta	1.20146	0.65206	-1.11137	0.860094	1.23578	0.218734
recF	VC0014	recombination protein F	1.17721	0.63082	-1.12376	0.451813	-1.03321	0.849061
gyrB	VC0015	DNA gyrase subunit B	1.18472	0.0225697	-1.04522	0.796301	-1.19687	0.465381
VC0015a	VC0015a	hypothetical protein	3.46394	4.13455e-10	2.91213	2.5059e-06	2.25567	2.41839e-06
VC0017	VC0017	hypothetical protein	3.50875	7.8872e-10	3.17436	0	2.91122	7.88953e-06
VC0018	VC0018	16 kDa heat shock protein A	-1.30385	0.116481	-1.03456	0.986677	10.6778	5.73392e-09
avtA	VC0019	valine--pyruvate transaminase	-1.61123	3.06249e-05	-1.30875	0.0471205	1.06509	0.855087
glyS	VC0020	glycyl-tRNA synthetase subunit beta	1.23928	0.0617449	1.30602	6.33187e-06	1.90214	2.16493e-14
glyQ	VC0021	glycyl-tRNA synthetase subunit alpha	1.06813	0.758275	1.30097	0.0052282	1.76935	6.95352e-05
VC0022	VC0022	hypothetical protein	1.49097	0.447704	1.01538	0.988027	-1.16237	0.687112
VC0023	VC0023	NADH dehydrogenase subunit II-like protein	1.47451	0.25843	1.07038	0.943107	-1.23688	0.43246
VC0024	VC0024	sulfur transfer protein SirA	-1.57062	0.667711	-1.76446	0.144822	-1.10408	0.781743
VC0025	VC0025	hypothetical protein	1.12	0.860974	-1.08937	0.940941	-3.81495	0.0229299
VC0026	VC0026	zinc-binding alcohol dehydrogenase	1.1231	0.860974	-1.20864	0.682203	-1.66749	0.25293
VC0027	VC0027	threonine dehydratase	1.02115	0.985748	1.12372	0.955299	-1.57629	5.04401e-05
VC0028	VC0028	dihydroxy-acid dehydratase	1.10215	0.860974	1.34349	0.413504	-5.92181	2.07825e-06
VC0029	VC0029	branched-chain amino acid aminotransferase	1.25068	0.410023	1.68361	0.00029816	-7.40593	0.0120569
ilvM	VC0030	acetolactate synthase 2 regulatory subunit	1.24331	0.923573	1.9137	0.00178138	-14.5959	0.0789011
VC0031	VC0031	acetolactate synthase 2 catalytic subunit	1.83716	0.469364	1.95903	7.43858e-06	-3.6807	0.0669937
VC0032	VC0032	ComM-like protein	1.03662	0.997465	1.3028	0.935235	-1.56263	0.418052
VC0033	VC0033	acyltransferase	-1.42294	0.509761	-1.37278	0.269467	1.48305	0.215065
VC0034	VC0034	thiol:disulfide interchange protein	-1.055	0.884618	-1.30198	0.389052	2.4046	1.58854e-05
VC0035	VC0035	serine/threonine protein kinase	-1.00487	0.99848	1.25823	0.556475	-1.11806	0.601064
VC0036	VC0036	FixG-like protein	1.73663	0.00697701	1.37218	0.00194635	-1.47043	0.0381801
VC0037	VC0037	hypothetical protein	-1.32972	0.167003	-1.10147	0.912381	-1.39084	0.250965
VC0038	VC0038	hypothetical protein	1.59503	0.237285	1.31576	0.647585	-2.29353	0.000139515
VC0039	VC0039	SpoOM-like protein	-1.06151	0.94672	-1.09411	0.897316	-2.81687	1.47185e-06
VC0040	VC0040	hemolysin	1.0425	0.959553	1.1646	0.796301	-2.13599	1.20923e-05
VC0041	VC0041	hypothetical protein	1.21399	0.301978	1.03502	0.973692	1.11837	0.669013
VC0042	VC0042	potassium uptake protein TrkH	1.15982	0.670651	-1.01147	0.995288	-1.11156	0.606937
trkA	VC0043	potassium transporter peripheral membraneprotein	1.07743	0.783461	1.05782	0.932942	-1.01986	0.929371
VC0044	VC0044	16S rRNA m5C967 methyltransferase	-1.03386	0.959206	1.0611	0.904603	1.09743	0.538795
fmt	VC0045	methionyl-tRNA formyltransferase	1.015	0.986798	1.10297	0.682203	1.42229	0.00128873
def_1	VC0046	peptide deformylase	-1.09739	0.546591	1.08428	0.922825	1.10455	0.425101
VC0047	VC0047	hypothetical protein	1.10002	0.968904	1.09697	0.970481	-1.8302	0.0429453
VC0048	VC0048	smf protein	1.05924	0.98789	1.22256	0.897316	-1.36087	0.338259
VC0049	VC0049	hypothetical protein	-1.15029	0.895934	1.02801	0.990497	-2.05018	1.16018e-14
VC0050	VC0050	DNA topoisomerase I-like protein	-1.04598	0.987824	-1.0299	0.988027	-1.82133	2.24588e-06
VC0051	VC0051	5-(carboxyamino)imidazole ribonucleotidesynthase	-1.66891	0.155518	-1.70675	0.359672	2.12651	0.0209289
VC0052	VC0052	5-(carboxyamino)imidazole ribonucleotide mutase	-1.63409	0.24362	-1.91094	0.156925	2.38611	0.0136196
VC0054	VC0054	Sua5/YciO/YrdC family protein	-1.20985	0.668076	-1.08746	0.948905	-1.18546	0.537636
VC0055	VC0055	coproporphyrinogen III oxidase	-1.12317	0.86387	-1.13021	0.933703	-1.02554	0.939153
aroE	VC0056	shikimate 5-dehydrogenase	1.10747	0.898379	-1.14623	0.883941	1.10268	0.716595
VC0057	VC0057	hypothetical protein	1.28135	0.53307	1	1	-1.40438	0.0279062
VC0058	VC0058	carbonic anhydrase	1.21901	0.568037	-1.00076	1	-1.19695	0.107906
VC0059	VC0059	hypothetical protein	-1.04057	0.995011	-1.24155	0.933703	-1.5397	0.46058
ccrB	VC0060	camphor resistance protein CrcB	-1.18038	0.536323	-1.50342	0.755072	-1.41701	0.228734
VC0061	VC0061	thiamine biosynthesis protein ThiC	-1.16085	0.860974	-1.18009	0.897316	-1.42643	0.264887
thiE	VC0062	thiamine-phosphate pyrophosphorylase	-1.2571	0.819647	1.09814	0.969603	-1.24026	0.596785
VC0063	VC0063	thiazole biosynthesis adenylyltransferase ThiF	-1.14674	0.925827	-1.05023	0.988979	-1.35867	0.459564
VC0064	VC0064	sulfur carrier protein ThiS	-1.05872	0.988971	1.31767	0.888294	-1.05163	0.926231
thiG	VC0065	thiazole synthase	-1.20023	0.826748	1.11335	0.932305	-1.23894	0.289853
thiH	VC0066	thiamine biosynthesis protein ThiH	-1.41726	0.574773	-1.10168	0.94934	-1.19778	0.509212
VC0067	VC0067	aminopeptidase	1.66199	0.000252151	1.42517	8.31714e-05	1.39998	1.1749e-05
VC0068	VC0068	LysR family transcriptional regulator	1.20502	0.65425	1.62462	0.150911	-1.83902	1.40299e-05
VC0069	VC0069	multidrug resistance protein	-1.06616	0.970357	1.10043	0.949604	1.26592	0.577571
VC0070	VC0070	hypothetical protein	-1.06323	0.970357	-1.19248	0.854101	1.39542	0.101644
VC0071	VC0071	DNA-binding transcriptional regulator AsnC	-1.32759	0.0748429	-1.11593	0.902771	1.34061	0.0649644
VC0072	VC0072	sensory box/GGDEF family protein	-1.20978	0.594333	-1.09676	0.90429	-1.13743	0.538315
VC0073	VC0073	hypothetical protein	1.11967	0.927032	1.00155	1	1.09889	0.684946
VC0074	VC0074	hypothetical protein	-1.0822	0.963605	-1.27999	0.497212	1.26665	0.282154
VC0075	VC0075	MadN protein	-1.11027	0.820434	1.14872	0.76065	-1.20744	0.558791
VC0076	VC0076	universal stress protein A	-1.06605	0.96461	1.46445	0.00890458	-2.00433	0.0129972
VC0077	VC0077	hypothetical protein	1.08382	0.983928	1.31326	0.897554	1.47263	0.535493
VC0078	VC0078	ferritin	-1.28877	0.212997	1.2444	0.17487	-1.41402	0.00191328
VC0079	VC0079	universal stress protein UspB	-1.04968	0.94672	1.08222	0.925577	-1.81353	0.000452199
VC0080	VC0080	hypothetical protein	1.137	0.867767	1.14605	0.888294	-1.33685	0.316334
VC0081	VC0081	hypothetical protein	1.31103	0.635513	1.22045	0.509008	1.09853	0.824188
VC0082	VC0082	hypothetical protein	-1.08246	0.913834	1.1216	0.846276	-1.08528	0.693274
ubiE	VC0083	ubiquinone/menaquinone biosynthesismethyltransferase	1.04726	0.909733	-1.00934	0.995288	1.13082	0.140376
VC0084	VC0084	hypothetical protein	1.07817	0.852606	1.02558	0.966162	-1.00821	0.951266
ubiB	VC0085	ubiquinone biosynthesis protein UbiB	1.12186	0.492445	1.09815	0.613344	1.30134	0.0391517
tatA	VC0086	twin-arginine translocation protein TatA	1.18144	0.00940253	-1.01871	0.966561	1.19309	0.150422
VC0087	VC0087	sec-independent translocase	1.21708	0.642151	-1.1111	0.76701	1.30023	0.201424
VC0088	VC0088	hypothetical protein	1.36171	0.462103	-1.02299	0.988027	1.97309	0.000963659
VC0089	VC0089	cytochrome c551 peroxidase	1.22165	0.91968	1.55167	0.63559	-1.16575	0.69375
VC0090	VC0090	DNA-damage-inducible protein F	-1.02286	0.994344	1.31564	0.587636	-1.07164	0.804386
VC0091	VC0091	O-methyltransferase-like protein	1.24176	0.642151	1.1539	0.79044	1.70288	0.198424
VC0092	VC0092	LexA repressor	1.66847	0.00533629	1.30907	0.189654	-1.24808	0.353885
VC0093	VC0093	glycerol-3-phosphate acyltransferase	1.04948	0.927032	1.18211	0.581393	2.2184	0.000743908
ubiA	VC0094	4-hydroxybenzoate octaprenyltransferase	1.45223	0.025108	1.21783	0.413546	1.55416	0.0235387
VC0095	VC0095	chorismate--pyruvate lyase	-1.03136	0.9862	-1.00798	0.995288	1.00801	0.98767
VC0096	VC0096	hypothetical protein	1.28305	0.938029	-1.40104	0.940941	-1.8617	0.563393
VC0097	VC0097	flagellar basal body protein FliL	-1.55769	8.61733e-08	-1.02512	0.972975	1.10502	0.537437
VC0098	VC0098	methyl-accepting chemotaxis protein	-1.01872	0.997465	1.16152	0.921	-2.0338	0.00697701
VC0099	VC0099	serine protease GlpG	-1.06097	0.884618	1.09795	0.714761	1.0509	0.734975
glpE	VC0100	thiosulfate sulfurtransferase	-1.39884	0.130817	1.15963	0.684218	-1.18516	0.363325
VC0103	VC0103	hypothetical protein	-1.38258	0.263542	1.27623	0.532879	1.16837	0.519433
VC0105	VC0105	delta-aminolevulinic acid dehydratase	1.27236	0.0714092	-1.07426	0.832534	1.19711	0.641734
VC0106	VC0106	hypothetical protein	1.01533	0.997465	1.01839	0.995288	-1.29557	0.49294
VC0108	VC0108	DNA polymerase I	1.00955	0.997465	-1.03673	0.982024	-1.53573	0.00376139
engB	VC0111	ribosome biogenesis GTP-binding protein YsxC	-1.05749	0.91967	-1.04063	0.973692	-1.20053	0.23783
VC0112	VC0112	cytochrome c4	1.45813	0.130015	1.19035	0.668744	-1.48376	0.0133398
VC0113	VC0113	methyltransferase-like protein	1.47054	0.652509	-1.15605	0.76454	1.19718	0.411124
VC0114	VC0114	hypothetical protein	1.3427	0.480719	1.1444	0.884164	1.38013	0.0595439
VC0115	VC0115	hypothetical protein	1.16472	0.768914	1.19707	0.76065	-1.03141	0.919036
VC0116	VC0116	coproporphyrinogen III oxidase	1.50577	6.27806e-08	1.06953	0.854101	1.06288	0.853615
VC0117	VC0117	protoheme IX synthesis protein HemY	1.38546	0.0278075	1.32292	0.0960259	-1.93898	0.000402556
VC0118	VC0118	uroporphyrin-III C-methyltransferase	1.81214	0.000656653	1.3969	0.103353	-1.22052	0.255251
hemD	VC0119	uroporphyrinogen-III synthase	1.61725	0.0110638	1.16527	0.662284	-1.28304	0.038806
hemC	VC0120	porphobilinogen deaminase	1.20982	0.525756	1.11771	0.796301	-1.9634	1.94576e-07
VC0121	VC0121	hypothetical protein	-1.45428	0.721551	-1.18188	0.942345	1.26208	0.62698
cyaA	VC0122	adenylate cyclase	-1.91327	1.83807e-06	-1.18066	0.785922	1.28225	0.411023
cyaY	VC0123	frataxin-like protein	1.02261	0.992108	1.26801	0.75465	1.61572	0.000195014
VC0124	VC0124	lipopeptide	-2.62155	0.824115	-1.03006	0.999057	1.70592	0.775543
VC0125	VC0125	diaminopimelate decarboxylase	-1.00345	0.99848	1.00751	0.993029	-1.07872	0.777355
dapF	VC0126	diaminopimelate epimerase	1.19956	0.459	-1.29857	0.413504	-1.54638	0.00153506
VC0127	VC0127	hypothetical protein	1.09313	0.844563	-1.28991	0.296632	1.17963	0.475642
xerC	VC0128	site-specific tyrosine recombinase XerC	-1.04933	0.913696	-1.39778	0.00126472	2.00804	1.34913e-08
VC0129	VC0129	hypothetical protein	-1.19098	0.46932	-1.25235	0.144822	2.05324	6.1799e-07
VC0130	VC0130	GGDEF family protein	1.72739	0.0553625	1.35584	0.0615852	-1.82421	2.20861e-11
VC0131	VC0131	hypothetical protein	1.31392	0.149685	1.25555	0.0801852	-1.40991	0.259797
VC0132	VC0132	hypothetical protein	-1.03564	0.97829	1.16655	0.723793	-1.11279	0.602737
VC0134	VC0134	hypothetical protein	-1.32179	0.26061	-1.36863	0.474401	2.17844	9.89062e-08
VC0135	VC0135	lysophospholipase L2	-1.23408	0.547339	1.06532	0.969249	1.17785	0.491472
rhtB	VC0136	homoserine/homoserine lactone efflux protein	2.07242	0.00312651	1.27771	0.232185	1.40009	0.0206946
VC0137	VC0137	hypothetical protein	1.5162	0.0594596	1.36882	0.0213272	-1.01165	0.930462
VC0139	VC0139	DPS family protein	-1.69004	0.81386	-1.19393	0.707448	-2.09861	4.83136e-13
VC0140	VC0140	hypothetical protein	1.46189	0.376192	-1.01119	0.995288	1.12831	0.642165
VC0142	VC0142	hypothetical protein	1.04361	0.975826	1.02421	0.995288	-2.108	0.0135782
VC0142a	VC0142a	hypothetical protein	1.01896	0.995683	1.72509	0.350136	-1.3646	0.283026
VC0143	VC0143	hypothetical protein	-1.11539	0.910989	1.86726	0.408649	-1.3418	0.475914
VC0144	VC0144	hypothetical protein	2.42004	0.123777	-1.3802	0.567468	-1.23803	0.49294
VC0145	VC0145	hypothetical protein	-1.0159	0.983012	1.15462	0.732994	-1.19363	0.377033
VC0146	VC0146	hypothetical protein	-1.03085	0.983928	1.09225	0.945934	1.01525	0.958884
VC0147	VC0147	cell division protein FtsY	1.18426	0.787532	-1.15104	0.865717	-1.18404	0.357164
VC0148	VC0148	cell division ATP-binding protein FtsE	1.05901	0.923573	-1.10758	0.901182	-1.69366	6.43011e-07
VC0149	VC0149	cell division protein FtsX	1.00715	0.997465	-1.02414	0.974367	-1.48092	9.39504e-06
VC0150	VC0150	RNA polymerase factor sigma-32	1.53474	0.100221	-1.70197	0.264215	-1.75441	0.4229
VC0151	VC0151	soluble pyridine nucleotide transhydrogenase	2.67317	3.1327e-08	1.4421	0.668744	-4.5674	0.000138492
VC0152	VC0152	DNA-binding transcriptional repressor FabR	1.08727	0.860974	1.01393	0.993029	-1.36765	0.000112488
VC0153	VC0153	hypothetical protein	1.23643	0.31973	-1.06394	0.880826	-1.55118	0.000136242
VC0154	VC0154	tRNA (uracil-5-)-methyltransferase	1.02059	0.992108	-1.31591	0.356632	-1.38064	0.172779
VC0156	VC0156	vitamin B12 receptor	-1.07982	0.970357	1.06216	0.839294	10.1666	1.65995e-06
VC0157	VC0157	alkaline serine protease	-1.06721	0.970768	-1.57452	0.150072	-1.40076	0.363325
VC0158	VC0158	glutamate racemase	1.11594	0.489595	-1.0553	0.832228	-1.02338	0.791721
VC0159	VC0159	RNA-binding protein	1.50232	0.16077	-1.03184	0.969249	-1.17506	0.091021
VC0161	VC0161	DNA-binding transcriptional regulator IlvY	-1.04472	0.976314	1.09374	0.943107	1.17021	0.509767
VC0162	VC0162	ketol-acid reductoisomerase	1.01687	0.997465	-1.02184	0.995288	3.74662	0.000454493
VC0163	VC0163	hypothetical protein	1.26533	0.598503	1.42026	0.249033	1.22985	0.514472
VC0164	VC0164	multidrug resistance protein	-1.1563	0.8964	1.22008	0.794614	1.41332	0.266457
VC0165	VC0165	hypothetical protein	-1.1794	0.739808	1.12754	0.88709	1.81628	0.036219
VC0166	VC0166	TetR family transcriptional regulator	-1.83055	0.291534	-1.05135	0.988027	1.37619	0.552169
VC0167	VC0167	ATP-dependent DNA helicase Rep	-1.28735	0.272716	-1.07925	0.90764	-1.09623	0.806169
VC0168	VC0168	cytochrome c5	1.42917	0.0147438	1.22738	0.484805	-1.07948	0.781743
VC0169	VC0169	hypothetical protein	-1.58092	0.787135	-1.00965	1	-2.33167	0.111873
VC0170	VC0170	peptide ABC transporter ATP-binding protein	1.95664	5.68628e-05	1.44811	0.000401562	-4.93816	0.0327313
VC0171	VC0171	peptide ABC transporter substrate- bindingprotein	6.28292	0	2.50524	0	-2.85149	6.64417e-93
VC0172	VC0172	peptide ABC transporter permease	4.97394	2.16493e-14	1.51484	0.148449	-2.20744	0.0056789
VC0173	VC0173	peptide ABC transporter permease	4.67693	0	1.27576	0.703147	-1.64342	0.150937
VC0174	VC0174	hypothetical protein	1.15639	0.744362	1.30056	0.331008	-2.92689	0.00010036
VC0175	VC0175	deoxycytidylate deaminase-like protein	1.78211	0.112789	2.08851	0.00131166	1.26155	0.0024055
VC0176	VC0176	transcriptional regulator	-1.46172	0.373665	1.08828	0.929834	1.90823	0.00878639
VC0177	VC0177	hypothetical protein	-1.25144	0.831975	-1.12513	0.956831	1.77857	0.311309
VC0178	VC0178	patatin-like protein	-1.21407	0.570364	1.22835	0.130998	-3.19374	3.83361e-07
VC0179	VC0179	hypothetical protein	-1.32752	0.284191	1.19977	0.436918	-1.52823	0.0260367
VC0180	VC0180	hypothetical protein	-1.32322	0.0542082	-1.01605	0.99221	1.41985	0.0839861
VC0181	VC0181	hypothetical protein	-1.23487	0.273325	-1.02394	0.988979	1.50957	0.00544094
VC0182	VC0182	hypothetical protein	-1.1057	0.874729	1.28979	0.599712	1.47992	0.141238
VC0183	VC0183	hypothetical protein	-1.03177	0.99461	1.00942	0.998588	1.42776	0.470522
VC0184	VC0184	hypothetical protein	1.23749	0.89613	1.0399	0.993029	-1.22656	0.611211
VC0185	VC0185	transposase	1.48144	0.759523	1.21388	0.923699	-1.46743	0.353763
VC0186	VC0186	glutathione reductase	1.15323	0.298404	1.30364	0.000128722	1.31414	0.0050926
VC0187	VC0187	hypothetical protein	-1.00512	0.99848	1.02344	0.986553	1.318	0.0327205
VC0188	VC0188	oligopeptidase A	-1.22125	0.453241	1.601	0.00273014	4.74549	1.89075e-06
uvrD	VC0190	DNA-dependent helicase II	1.10526	0.753038	1.11711	0.757679	-1.03318	0.862647
VC0191	VC0191	hypothetical protein	1.10388	0.860974	-1.04387	0.955564	1.11954	0.806271
VC0192	VC0192	AraC family transcriptional regulator	-1.05099	0.970357	1.21729	0.662766	-1.29071	0.198173
VC0194	VC0194	gamma-glutamyltranspeptidase	1.8592	0.0536688	1.36827	0.114434	1.1504	0.659173
VC0195	VC0195	RarD protein	1.09305	0.925827	1.02149	0.995288	-1.31813	0.530657
VC0196	VC0196	ATP-dependent DNA helicase RecQ	-1.0253	0.984551	-1.05113	0.941929	1.49625	0.10779
VC0197	VC0197	hypothetical protein	1.07126	0.89802	1.0009	1	1.27734	0.254221
VC0198	VC0198	hypothetical protein	1.07919	0.945103	1.09728	0.945153	-1.84556	0.043267
VC0199	VC0199	hemolysin secretion ATP-binding protein	-1.48219	0.652919	1.11851	0.949604	2.00871	0.186657
VC0200	VC0200	iron(III) compound receptor	-1.58089	0.632984	1.7903	0.288217	1.82895	0.394573
VC0201	VC0201	iron(III) ABC transporter ATP-binding protein	1.34789	0.851045	1.14434	0.966162	1.1916	0.712423
VC0202	VC0202	iron(III) ABC transporter substrate- bindingprotein	-1.27412	0.923573	1.32303	0.931451	1.32238	0.574036
VC0203	VC0203	iron-hydroxamate transporter permease	-1.0832	0.984551	1.18413	0.943107	-1.39639	0.217321
VC0204	VC0204	hypothetical protein	1.15822	0.831975	1.36095	0.168348	-1.8931	0.00264107
VC0205	VC0205	hypothetical protein	1.99313	0.927032	#NUM!	#NUM!	-1.47155	0.938635
murQ	VC0206	N-acetylmuramic acid-6-phosphate etherase	1.75627	0.44784	1.6892	0.539402	-3.97848	1.54397e-06
murP	VC0207	PTS system N-acetylmuramic acid transportersubunits IIBC	1.61031	0.4553	1.75724	0.16007	-1.59035	0.0127737
VC0208	VC0208	hypothetical protein	-1.23574	0.670266	1.12361	0.737778	1.25414	0.257993
VC0209	VC0209	hypothetical protein	1.0413	0.985748	1.05273	0.941082	1.25141	0.183551
rph	VC0210	ribonuclease PH	-1.15619	0.691746	-1.18571	0.173247	1.41528	0.0176716
pyrE	VC0211	orotate phosphoribosyltransferase	-2.19803	6.48832e-12	1.24026	0.732994	1.56677	0.0411085
VC0212	VC0212	lipid A biosynthesis (KDO)2-(lauroyl)-lipid IVAacyltransferase	1.00995	0.997465	1.04067	0.933703	-1.30859	0.187161
VC0213	VC0213	lipid A biosynthesis lauroyl acyltransferase	1.14101	0.627822	1.27301	0.254056	-1.35639	0.0029242
slmA	VC0214	nucleoid occlusion protein	1.35294	0.240383	1.11864	0.791146	-1.1862	0.0459903
VC0215	VC0215	bifunctional phosphopantothenoylcysteinedecarbox ylase/phosphopantothenate synthase	-1.12511	0.871007	1.07548	0.943871	1.20469	0.455693
VC0216	VC0216	methyl-accepting chemotaxis protein	1.03409	0.990303	-1.17339	0.907449	-1.82189	0.0135931
radC	VC0217	DNA repair protein RadC	1.40682	0.895934	1.23448	0.933626	-2.1109	0.0092132
rpmB	VC0218	50S ribosomal protein L28	1.23213	0.57855	1.12081	0.916419	5.76042	3.31488e-08
rpmG	VC0219	50S ribosomal protein L33	1.11563	0.881249	1.0747	0.956831	4.87878	0.000147053
VC0220	VC0220	hypothetical protein	-1.36479	0.118802	-1.05709	0.949604	1.07581	0.777227
VC0221	VC0221	formamidopyrimidine-DNA glycosylase	1.04263	0.959553	1.11	0.812651	-1.35676	0.0151061
coaD	VC0222	phosphopantetheine adenylyltransferase	1.02094	0.990024	1.14175	0.739592	-1.22204	0.27676
VC0223	VC0223	ADP-heptose--LPS heptosyltransferase II	-1.00493	0.99848	-1.03464	0.980712	1.17081	0.464348
VC0224	VC0224	lipopolysaccharide biosynthesisglycosyltransferase	-1.22802	0.284705	1.07939	0.88709	-1.10762	0.533907
VC0225	VC0225	lipopolysaccharide biosynthesis protein	-1.02478	0.977867	1.00088	1	-1.09966	0.619004
VC0227	VC0227	3-deoxy-D-manno-octulosonic acid kinase	-1.16035	0.499982	-1.31859	0.440505	1.28608	0.318471
VC0228	VC0228	hypothetical protein	-1.16342	0.653026	-1.04299	0.976547	2.10825	0.0210615
VC0229	VC0229	hypothetical protein	-1.05701	0.867767	-1.07744	0.818887	1.96684	2.02262e-05
VC0230	VC0230	hypothetical protein	1.01374	0.992108	1.09312	0.816588	1.9898	2.95442e-05
VC0231	VC0231	hypothetical protein	-1.03121	0.96461	1.0165	0.988979	2.95255	0
VC0232	VC0232	hypothetical protein	-1.10991	0.803835	1.04862	0.933703	3.82489	7.62864e-15
VC0233	VC0233	3-deoxy-D-manno-octulosonic acid transferase	-1.04137	0.940287	-1.01954	0.988027	3.04548	1.90026e-12
VC0234	VC0234	hypothetical protein	-1.18041	0.873827	1.11311	0.907449	3.61932	0
VC0235	VC0235	lipopolysaccharide biosynthesis protein	-1.264	0.512602	-1.04769	0.971768	3.25502	1.01483e-12
VC0236	VC0236	ADP-heptose--LPS heptosyltransferase II	-1.00172	0.999964	-1.11109	0.680924	1.97888	0.00017137
VC0237	VC0237	hypothetical protein	-1.14853	0.672124	-1.10572	0.754446	1.95977	6.97471e-05
VC0238	VC0238	hexapaptide repeat-containing transferase	-1.22051	0.281044	-1.06466	0.895615	1.00839	0.98718
VC0239	VC0239	hypothetical protein	-1.16311	0.329361	1.1259	0.530423	1.22553	0.00693924
rfaD	VC0240	ADP-L-glycero-D-mannoheptose-6-epimerase	-1.14025	0.556673	1.3393	0.0414815	1.08397	0.749882
VC0241	VC0241	mannose-1-phosphate guanylyltransferase	-1.12264	0.841558	-1.14469	0.530423	-1.84216	0.186508
VC0242	VC0242	phosphomannomutase	-1.14682	0.840825	-1.20901	0.897316	-1.93816	0.00830379
VC0243	VC0243	GDP-mannose 4,6-dehydratase	-1.13192	0.700453	-1.12962	0.951515	1.10429	0.67629
VC0244	VC0244	perosamine synthase	-1.32425	0.0475601	-1.24392	0.897316	1.10337	0.651117
VC0245	VC0245	RfbG protein	-1.20654	0.0814564	-1.09271	0.942345	1.30019	0.104783
VC0246	VC0246	lipopolysaccharide/O-antigen transport protein	-1.03387	0.959553	-1.06624	0.950438	1.87747	0.00447262
VC0247	VC0247	lipopolysaccharide/O-antigen transport protein	-1.10671	0.590355	-1.11512	0.884164	1.62006	0.00404912
VC0248	VC0248	acyl carrier protein	-1.04471	0.96665	-1.06738	0.932885	1.85189	0.02584
VC0249	VC0249	RfbL protein	-1.14628	0.497691	-1.22381	0.77842	1.8121	0.015765
VC0250	VC0250	iron-containing alcohol dehydrogenase	-1.42684	0.57269	-1.23588	0.647576	1.29945	0.105452
VC0251	VC0251	acyl protein synthase/acyl-CoA reductase RfbN	-1.25823	0.792696	-1.20449	0.804995	1.16264	0.415595
VC0252	VC0252	acetyltransferase	1.00495	0.99848	-1.33524	0.838415	1.04516	0.848072
VC0254	VC0254	conserved hypothetical protein, degenerate	1.03915	0.860974	-1.2651	0.308871	1.23425	0.276892
VC0255	VC0255	RfbT-like protein	-1.04786	0.887109	1.01075	0.995288	2.01435	2.48345e-10
VC0256	VC0256	transposase OrfAB subunit A	4.83956	0.860974	-9.4752	0.786287	-12.6482	0.735962
VC0257	VC0257	transposase OrfAB subunit B	1.06825	0.974271	1.02479	0.995288	3.04821	2.95072e-07
VC0258	VC0258	rfbT protein	1.14481	0.246313	-1.10754	0.63554	1.11653	0.650224
VC0259	VC0259	lipopolysaccharide biosynthesis protein RfbV	1.07375	0.92692	1.05807	0.919826	1.27594	0.48196
VC0260	VC0260	mannosyltransferase	-1.03861	0.923573	1.06151	0.88709	-1.31644	0.027124
VC0262	VC0262	UDP-glucose 4-epimerase	-1.26987	0.120823	1.02472	0.982179	1.02835	0.870126
VC0263	VC0263	galactosyl-transferase	-1.14995	0.779008	-1.18138	0.621497	1.41142	0.0787866
VC0264	VC0264	hypothetical protein	1.3223	0.427942	-1.06944	0.982024	1.32832	0.324615
VC0265	VC0265	hypothetical protein	1.00554	0.99848	1.35842	0.0756818	-1.12739	0.544977
VC0266	VC0266	hypothetical protein	1.66711	0.50961	1.35515	0.375173	-3.01125	1.88169e-10
VC0267	VC0267	D-isomer specific 2-hydroxyacid dehydrogenasefamily protein	1.54199	0.0538758	1.58029	0.00890458	-2.52646	0.000181024
VC0268	VC0268	hypothetical protein	-1.29958	0.0810387	-1.22627	0.283598	1.15347	0.428067
VC0269	VC0269	mannose-6-phosphate isomerase	-1.16072	0.884618	1.15516	0.671397	1.21581	0.355637
VC0270	VC0270	ROK family protein	-1.00003	1	-1.06756	0.937823	-1.18199	0.526385
VC0271	VC0271	hypothetical protein	1.04241	0.968904	1.2489	0.585612	4.34551	0
VC0273	VC0273	DNA-binding protein HU	1.78245	0.261549	-1.5424	0.816588	-1.5973	0.328895
VC0274	VC0274	hypothetical protein	-1.18204	0.654762	-1.38194	0.788103	-1.00565	0.990961
VC0275	VC0275	phosphoribosylamine--glycine ligase	1.07386	0.93252	-1.14109	0.830399	7.12104	0.019261
purH	VC0276	bifunctionalphosphoribosylaminoimidazolecarboxam ideformyltransferase/IMP cyclohydrolase	-1.22146	0.400732	-1.34383	0.551061	3.33241	0.00797903
zntR	VC0277	zinc-responsive transcriptional regulator	-1.44974	0.159027	1.1104	0.785922	1.09354	0.445626
VC0278	VC0278	DNA-binding transcriptional activator CadC	-1.81361	0.0689589	-1.59061	0.160881	-1.27176	0.160836
cadB	VC0280	lysine/cadaverine antiporter	-1.38208	0.891246	1.27766	0.933703	-1.08293	0.903177
VC0281	VC0281	lysine decarboxylase, inducible	1.0803	0.994344	1.04078	0.995288	-1.90693	0.302392
VC0282	VC0282	methyl-accepting chemotaxis protein	2.37038	2.19823e-05	1.50694	0.00965735	-3.57416	0.0860415
VC0283	VC0283	hypothetical protein	-1.12392	0.987824	-1.27057	0.963388	1.77073	0.313132
VC0284	VC0284	TonB system receptor, authentic point mutation	-1.44003	0.730279	-1.02033	0.995288	3.72188	0.135099
VC0285	VC0285	keto-hydroxyglutarate-aldolase/keto-deoxy- phosphogluconate aldolase	-1.01623	0.992108	-1.08774	0.880686	1.14927	0.464601
VC0286	VC0286	gluconate permease	-1.31158	0.737394	-3.07216	0.0021055	-1.07832	0.901296
VC0287	VC0287	thermoresistant gluconokinase	-2.02815	0.130015	-7.17788	0.00248029	1.2254	0.712958
VC0288	VC0288	phosphogluconate dehydratase	-1.13822	0.96736	-3.4181	4.32978e-05	1.01387	0.986611
VC0289	VC0289	gluconate utilization system gnt- Itranscriptional repressor	-1.1359	0.667711	1.118	0.803301	1.45225	0.0250936
fis	VC0290	Fis family transcriptional regulator	-1.24208	0.633057	-1.17056	0.884047	1.71747	1.54512e-05
VC0291	VC0291	NifR3/Smm1 family protein	1.06492	0.935797	-1.45675	0.315136	1.10513	0.673381
prmA	VC0293	ribosomal protein L11 methyltransferase	1.08502	0.884618	1.24646	0.488927	1.51724	0.114566
VC0295	VC0295	acetyl-CoA carboxylase biotin carboxylasesubunit	1.11703	0.821608	1.00588	0.999782	2.81863	2.53747e-05
VC0296	VC0296	acetyl-CoA carboxylase biotin carboxyl carrierprotein subunit	1.01783	0.993037	-1.35267	0.925917	2.06608	0.240483
VC0297	VC0297	3-dehydroquinate dehydratase	-1.18653	0.512179	-1.1632	0.431595	2.28065	0.000123558
VC0298	VC0298	acetyl-CoA synthetase	2.19289	0.082174	1.25377	0.871637	-57.3215	0.0668034
VC0299	VC0299	DNA polymerase III subunit epsilon	-1.08415	0.974032	1.05173	0.988027	-10.5181	6.28898e-05
VC0300	VC0300	hypothetical protein	1.21778	0.923573	1.06838	0.988979	-20.4572	0.0273393
VC0301	VC0301	hypothetical protein	1.10276	0.992035	-1.12693	0.986553	1.11691	0.86724
VC0302	VC0302	3-phenylpropionic acid transporter	1.18494	0.723225	1.08876	0.935235	2.82424	0.00878275
VC0303	VC0303	sensor histidine kinase	2.60073	0.000147251	1.31712	0.536746	-2.3643	2.78707e-08
VC0304	VC0304	guanosine pentaphosphate phosphohydrolase	1.13973	0.559758	1.10735	0.698804	-1.0523	0.828423
VC0305	VC0305	ATP-dependent RNA helicase RhlB	1.02684	0.956348	1.39064	0.114434	1.07178	0.861026
VC0306	VC0306	thioredoxin	1.23614	0.55965	-1.23732	0.249392	1.28643	0.0190709
rho	VC0307	transcription termination factor Rho	1.19266	0.815513	-1.09521	0.932305	2.10478	2.20294e-08
VC0308	VC0308	hypothetical protein	1.95124	0.000935873	2.08483	5.16275e-06	1.27937	0.116076
VC0309	VC0309	hypothetical protein	1.24145	0.533259	1.28754	0.327328	-1.6868	0.000406388
VC0311	VC0311	ferredoxin	1.22194	0.376192	-1.03547	0.972975	-2.22981	0.00274409
fre	VC0312	FMN reductase	1.06693	0.783461	-1.09186	0.739592	1.18865	0.315259
pssA	VC0315	phosphatidylserine synthase	1.03631	0.949023	-1.14516	0.912381	-1.4896	0.479519
VC0317	VC0317	hypothetical protein	-1.47314	0.387805	1.04509	0.979734	1.02321	0.949096
murB	VC0318	UDP-N-acetylenolpyruvoylglucosamine reductase	1.02494	0.970357	1.06347	0.854101	1.09459	0.369758
VC0319	VC0319	biotin--protein ligase	1.31019	0.453241	-1.11791	0.945934	-1.23347	0.347495
VC0320	VC0320	pantothenate kinase	1.34069	0.572948	-1.02169	0.991805	1.09843	0.71428
tuf_1	VC0321	elongation factor Tu	-1.54964	0.131357	1.27278	0.207488	3.08875	0
secE	VC0322	preprotein translocase subunit SecE	1.00151	0.99848	-1.20029	0.258417	2.30785	0.00104457
nusG	VC0323	transcription antitermination protein NusG	1.08824	0.659937	-1.15224	0.693449	2.1287	0.00244957
rplK	VC0324	50S ribosomal protein L11	1.11122	0.248889	1.20308	0.104478	3.40382	0
rplA	VC0325	50S ribosomal protein L1	1.09291	0.7313	1.17294	0.454364	2.81906	3.75009e-09
rplJ	VC0326	50S ribosomal protein L10	1.29969	0.0652362	1.28418	0.0295664	3.01298	9.34114e-11
rplL	VC0327	50S ribosomal protein L7/L12	1.36127	0.0329418	1.39224	0.000580435	3.39769	3.88501e-11
rpoB	VC0328	DNA-directed RNA polymerase subunit beta	1.12609	0.723908	-1.08218	0.957996	1.72679	0.124509
VC0329	VC0329	DNA-directed RNA polymerase subunit beta'	1.13927	0.419591	1.05894	0.929834	-1.56621	0.0236079
VC0330	VC0330	anti-RNA polymerase sigma 70 factor	1.39726	0.667711	1.29132	0.366648	-1.80953	0.0152549
nudC	VC0331	NADH pyrophosphatase	1.18967	0.81376	-1.17449	0.90022	-1.68134	0.361721
hemE	VC0332	uroporphyrinogen decarboxylase	1.05215	0.959553	-1.0617	0.914935	-1.06332	0.78846
VC0333	VC0333	TetR family transcriptional regulator	-1.26602	0.229367	-1.08136	0.825554	-1.08059	0.721827
VC0334	VC0334	hypothetical protein	-1.29091	0.266512	-1.35613	0.0471205	-1.03277	0.875332
VC0335	VC0335	NlpD-like protein	1.04819	0.924672	-1.06316	0.930103	1.10691	0.550619
VC0336	VC0336	2,3-bisphosphoglycerate- independentphosphoglycerate mutase	-1.08177	0.855787	1.24325	0.796301	10.2432	3.76488e-09
VC0337	VC0337	hypothetical protein	1.51462	0.284778	1.00768	0.997157	-1.686	0.0168244
VC0338	VC0338	transporter	2.01691	0.00597667	1.41526	0.350452	-2.63445	1.15934e-06
psd	VC0339	phosphatidylserine decarboxylase	1.10069	0.898495	-1.03214	0.953727	-1.09328	0.475651
VC0340	VC0340	ribosome-associated GTPase	-1.11749	0.611426	1.07638	0.880185	1.15826	0.303043
VC0341	VC0341	oligoribonuclease	-1.52785	0.106344	-1.04258	0.979617	1.87104	0.00611404
VC0342	VC0342	(Fe-S)-binding protein	1.05985	0.96461	-1.48357	0.0627599	-1.16316	0.537636
VC0343	VC0343	hypothetical protein	1.07498	0.81386	-1.06721	0.912381	-1.60303	3.3286e-08
VC0344	VC0344	N-acetylmuramoyl-L-alanine amidase	-1.01231	0.98789	-1.2116	0.238097	-1.33451	0.00479504
mutL	VC0345	DNA mismatch repair protein	-1.07989	0.801495	-1.25576	0.176356	1.19944	0.240483
miaA	VC0346	tRNA delta(2)-isopentenylpyrophosphatetransferase	1.06365	0.551776	-1.0502	0.963926	1.0427	0.756952
hfq	VC0347	RNA-binding protein Hfq	1.25926	0.010268	-1.01487	0.971825	-1.0256	0.820045
VC0348	VC0348	GTPase HflX	1.21456	0.00731906	-1.32579	0.114434	1.77303	2.55473e-11
VC0349	VC0349	HflK protein	-1.02905	0.945103	-1.42461	0.190224	1.01048	0.98767
VC0350	VC0350	HflC protein	-1.02084	0.914711	-1.42161	1.45315e-05	-1.34325	0.408373
VC0351	VC0351	hypothetical protein	1.00821	0.997465	-1.2226	0.481054	-1.0614	0.743286
VC0352	VC0352	hypothetical protein	-1.18718	0.314881	-1.11412	0.893925	-1.54591	4.78489e-07
VC0353	VC0353	hypothetical protein	1.28509	0.0429166	-1.37555	0.322501	-1.1377	0.554095
VC0354	VC0354	FKBP-type peptidylprolyl isomerase	-1.28008	0.315345	-1.10753	0.546451	2.06993	0.00505429
VC0355	VC0355	hypothetical protein	-1.45105	0.301275	1.70329	0.00240745	3.78653	2.15705e-08
VC0356	VC0356	sulfur transfer complex subunit TusD	-1.28501	0.620333	1.68296	0.0366193	3.16067	0
VC0357	VC0357	hypothetical protein	1.33107	0.297288	1.60061	0.318776	3.30555	4.46413e-13
VC0358	VC0358	hypothetical protein	1.42687	0.0883726	1.71241	0.126204	2.84199	1.54589e-05
rpsL	VC0359	30S ribosomal protein S12	-1.01855	0.981914	1.04257	0.943871	2.35882	0.0031934
VC0360	VC0360	30S ribosomal protein S7	1.01174	0.992108	1.11265	0.682203	1.87393	0.0980846
VC0361	VC0361	elongation factor G	1.16672	0.67497	-1.02843	0.988027	3.61008	3.34691e-06
tuf_2	VC0362	elongation factor Tu	-1.20661	0.851045	1.13401	0.76065	3.49455	1.59591e-05
VC0364	VC0364	bacterioferritin-associated ferredoxin	1.02569	0.987824	1.03666	0.988979	1.387	0.641519
VC0365	VC0365	bacterioferritin	-1.35311	0.0591221	1.06232	0.942866	1.51898	0.363533
rpsF	VC0366	30S ribosomal protein S6	1.43577	0.000553908	1.0708	0.70599	1.38002	0.118849
VC0367	VC0367	primosomal replication protein N	1.45883	0.0964665	1.08953	0.70513	1.60147	0.00655792
rpsR	VC0368	30S ribosomal protein S18	1.38717	0.000412305	1.11863	0.58643	1.48786	0.0377754
rplI	VC0369	50S ribosomal protein L9	1.48518	0.0503687	1.21245	0.130998	1.2366	0.291999
VC0370	VC0370	hypothetical protein	-1.91028	0.022443	-1.66942	0.181114	1.52158	0.354167
VC0371	VC0371	replicative DNA helicase	-1.15432	0.301275	-1.0476	0.932885	-1.08628	0.641519
alr_1	VC0372	alanine racemase	-1.00039	1	-1.05089	0.928395	-1.68984	3.18016e-06
VC0373	VC0373	hypothetical protein	-1.03379	0.969387	-1.12025	0.851031	-1.12662	0.674579
pgi	VC0374	glucose-6-phosphate isomerase	-1.02162	0.974271	1.12547	0.693449	6.34193	6.16458e-12
VC0376	VC0376	hypothetical protein	-1.02958	0.997354	-1.14237	0.945934	-1.85162	0.0285892
VC0377	VC0377	hypothetical protein	1.37847	0.00297383	1.03106	0.986553	1.01303	0.949537
VC0378	VC0378	zinc uptake regulation protein	1.1576	0.251755	1.08209	0.933703	1.00053	1
VC0379	VC0379	tRNA-dihydrouridine synthase A	-1.07617	0.875292	-1.24661	0.384206	-1.00583	0.990057
VC0379a	VC0379a	phage shock protein G	-1.48099	0.791826	-1.35067	0.910721	-1.16012	0.883638
VC0381	VC0381	hypothetical protein	-1.73645	2.31082e-11	-1.28773	0.693449	1.3548	0.117056
VC0382	VC0382	hypothetical protein	-1.76488	0.115907	1.55191	0.732994	-1.20293	0.77804
VC0383	VC0383	hypothetical protein	-1.32569	0.734706	1.09331	0.970481	-1.33949	0.427801
VC0384	VC0384	sulfite reductase (NADPH) flavoprotein subunitalpha	-1.53603	4.38896e-07	-1.10546	0.897316	1.79678	0.0305091
VC0385	VC0385	sulfite reductase subunit beta	-1.29015	0.10694	-1.1066	0.955564	-1.12971	0.858297
VC0386	VC0386	phosphoadenosine phosphosulfate reductase	-1.37867	0.000412305	-1.03573	0.982024	-1.07367	0.871067
VC0389	VC0389	Na+/H+ antiporter	-1.23707	0.601651	1.01914	0.988027	1.86591	3.22119e-08
metH	VC0390	B12-dependent methionine synthase	-1.05451	0.923573	-2.92926	3.74488e-44	1.81946	0.000726093
VC0391	VC0391	aspartate kinase	2.52257	0	-1.03482	0.934716	1.17947	0.459485
VC0392	VC0392	class V aminotransferase	2.5592	3.02844e-06	1.32631	0.796692	-3.81193	0.00224616
VC0393	VC0393	hypothetical protein	-1.1923	0.676692	-1.02807	0.988027	-1.35986	0.127174
uvrA	VC0394	excinuclease ABC subunit A	1.16776	0.620333	-1.07278	0.897554	-1.23399	0.146299
VC0395	VC0395	UTP-glucose-1-phosphate uridylyltransferase	1.35945	0.0974636	1.04892	0.962263	1.86858	6.51844e-11
VC0396	VC0396	LuxR family transcriptional regulator	-1.40387	0.79241	-1.08701	0.983426	-1.00451	0.998976
VC0397	VC0397	single-stranded DNA-binding protein	-1.23376	0.41004	-1.32994	0.00812584	1.4855	0.0272766
VC0398	VC0398	regulatory protein CsrD	1.4	0.0659799	1.03588	0.971818	-1.35562	0.0509155
VC0399	VC0399	MSHA biogenesis protein MshI	1.04686	0.934146	-1.09998	0.943785	-1.18804	0.266188
VC0400	VC0400	MSHA biogenesis protein MshJ	1.14993	0.52325	-1.09566	0.715304	-1.24806	0.160701
VC0401	VC0401	MSHA biogenesis protein MshK	1.00792	0.997465	-1.04874	0.914935	-1.5216	3.4277e-05
VC0402	VC0402	MSHA biogenesis protein MshL	1.06841	0.873755	-1.2268	0.63559	1.01004	0.974619
VC0403	VC0403	MSHA biogenesis protein MshM	1.03382	0.959553	-1.30275	0.309051	-1.1687	0.689197
VC0404	VC0404	MSHA biogenesis protein MshN	-1.20777	0.184108	-1.16646	0.454364	1.60734	3.40851e-05
VC0405	VC0405	MSHA biogenesis protein MshE	-1.14409	0.502742	-1.19054	0.428959	-1.14014	0.509212
VC0406	VC0406	MSHA biogenesis protein MshG	-1.01651	0.987544	-1.10571	0.723853	-1.07109	0.778891
VC0407	VC0407	MSHA biogenesis protein MshF	-1.17428	0.615324	-1.4235	0.262263	-1.33368	0.330402
VC0408	VC0408	MSHA pilin protein MshB	-1.11135	0.50961	1.07717	0.675757	1.17573	0.59712
VC0409	VC0409	MSHA pilin protein MshA	-1.08454	0.760406	1.11891	0.639909	1.06717	0.731423
VC0410	VC0410	MSHA pilin protein MshC	1.17115	0.615324	1.0887	0.821851	1.33162	0.049259
VC0411	VC0411	MSHA pilin protein MshD	1.04402	0.963605	-1.06353	0.914935	2.60386	2.49058e-07
VC0412	VC0412	hypothetical protein	1.03198	0.970357	-1.11868	0.798221	2.19621	4.04144e-05
VC0413	VC0413	hypothetical protein	1.02462	0.984832	1.0554	0.967078	1.01835	0.94702
VC0414	VC0414	hypothetical protein	1.03366	0.96479	-1.09098	0.888294	1.30583	0.0427512
VC0415	VC0415	rod shape-determining protein MreB	1.16778	0.612353	-1.02399	0.969249	-1.03449	0.777227
VC0416	VC0416	rod shape-determining protein MreC	1.17687	0.4553	-1.25772	0.148449	-1.43079	0.0157342
VC0417	VC0417	rod shape-determining protein MreD	1.19441	0.551776	-1.22563	0.274941	1.09283	0.66263
maf_1	VC0418	Maf-like protein	1.09694	0.666629	-1.20055	0.058885	1.45576	0.00550837
VC0419	VC0419	ribonuclease G	1.00812	0.997354	-1.12387	0.796301	1.1704	0.235005
VC0420	VC0420	hypothetical protein	-1.10455	0.840765	-1.22895	0.53791	1.04683	0.827134
VC0421	VC0421	hypothetical protein	-1.19626	0.332936	-1.06458	0.895431	1.02604	0.905113
VC0422	VC0422	tldD protein	-1.05424	0.923573	-1.22277	0.69906	-1.50281	0.0104394
VC0423	VC0423	arginine deiminase	-1.0926	0.946591	-1.36331	0.272314	-12.6734	0.0265365
VC0424	VC0424	hypothetical protein	-1.0986	0.96461	-1.10976	0.786287	1.31184	0.313145
VC0425	VC0425	hypothetical protein	-1.12647	0.898379	-1.12365	0.853744	1.31952	0.339496
VC0426	VC0426	hypothetical protein	-2.83013	0.637424	1.31777	0.560562	1.30744	0.385342
VC0428	VC0428	hypothetical protein	-1.10327	0.779335	1.17292	0.90429	1.41072	0.439992
VC0429	VC0429	hypothetical protein	1.45818	0.0849206	-1.02652	0.986553	-2.21958	5.49416e-12
VC0430	VC0430	hypothetical protein	3.04853	1.67785e-07	-1.05784	0.988027	-2.69635	1.24309e-05
VC0431	VC0431	arginine repressor ArgR	-1.0078	0.997465	1.16325	0.668744	1.01763	0.951587
VC0432	VC0432	malate dehydrogenase	2.8251	4.83411e-09	1.14335	0.945934	-2.95649	1.46062e-09
VC0433	VC0433	arginine/ornithine antiporter	-1.35136	0.443341	-1.67123	0.171907	-1.1365	0.729011
VC0434	VC0434	octaprenyl-diphosphate synthase	-1.00199	0.99848	-1.1032	0.854101	1.85323	6.9282e-05
rplU	VC0435	50S ribosomal protein L21	1.20736	0.852606	1.00527	0.996482	4.41739	6.30081e-08
rpmA	VC0436	50S ribosomal protein L27	1.38784	0.605268	1.09484	0.912381	2.48007	4.94287e-05
obgE	VC0437	GTPase ObgE	1.39347	0.27537	-1.31158	0.774439	1.68115	0.0347886
VC0438	VC0438	hypothetical protein	1.25324	0.543968	1.37701	0.503233	2.56031	6.19171e-08
VC0439	VC0439	hypothetical protein	1.45778	0.153487	1.50106	0.150072	2.30793	1.23251e-06
VC0440	VC0440	dihydrofolate reductase	1.19001	0.667711	1.02519	0.994236	-1.01023	0.970784
apaH	VC0441	diadenosine tetraphosphatase	-1.05685	0.942179	-1.11196	0.816853	-1.14856	0.432832
apaG	VC0442	ApaG protein	-1.51795	0.0213502	-1.2207	0.325587	-1.22267	0.0209723
ksgA	VC0443	16S rRNA(adenine(1518)-N(6)/adenine(1519)-N(6))- dimethyltransferase	-1.04652	0.932822	-1.00623	0.995288	1.3168	0.374658
pdxA	VC0444	4-hydroxythreonine-4-phosphate dehydrogenase	1.07545	0.847223	1.04655	0.934716	1.2766	0.442681
VC0445	VC0445	survival protein SurA	1.25973	0.070192	1.1234	0.647576	1.73947	0.00796266
VC0446	VC0446	organic solvent tolerance protein	-1.08614	0.81386	-1.17432	0.4007	1.29649	0.173865
djlA	VC0447	Dna-J like membrane chaperone protein	1.03202	0.97886	-1.17326	0.509008	1.18749	0.350535
VC0449	VC0449	methyl-accepting chemotaxis protein	1.29525	0.536323	1.4957	0.32239	1.24408	0.524718
VC0450	VC0450	membrane-bound lytic murein transglycosylase C	1.16063	0.687874	-1.00634	0.996482	-1.27754	0.0770653
VC0451	VC0451	hypothetical protein	-1.33555	0.238478	-1.21729	0.190567	-1.1214	0.247668
VC0452	VC0452	A/G-specific adenine glycosylase	-1.01852	0.992108	1.01227	0.995288	-1.41248	0.370161
trmB	VC0453	tRNA (guanine-N(7)-)-methyltransferase	1.00313	1	-1.1124	0.914935	1.35458	0.0844605
VC0454	VC0454	glutaminase	-1.21048	0.57226	-1.0323	0.972975	1.071	0.728709
VC0455	VC0455	coproporphyrinogen III oxidase	-1.04925	0.958986	1.12152	0.846276	1.1217	0.549748
VC0456	VC0456	deoxyribonucleotide triphosphatepyrophosphatase	1.21393	0.464272	1.44628	0.00297205	-1.04075	0.868598
VC0457	VC0457	hypothetical protein	1.17775	0.560954	1.51736	0.000270837	1.01051	0.967005
VC0458	VC0458	hypothetical protein	-1.02669	0.949023	1.06338	0.933703	-1.09796	0.614712
VC0459	VC0459	hypothetical protein	1.04343	0.939828	1.3474	0.0674959	1.42085	0.0471931
VC0460	VC0460	pyrroline-5-carboxylate reductase	-1.024	0.984551	1.06463	0.907904	-1.0967	0.450223
VC0461	VC0461	hypothetical protein	-1.00903	0.99461	1.19035	0.363124	-1.01317	0.924022
VC0462	VC0462	twitching motility protein PilT	1.16674	0.907857	1.26173	0.413504	-1.38892	0.00336725
VC0463	VC0463	twitching motility protein PilT	1.23581	0.652537	1.19765	0.668744	-2.25865	8.03211e-10
VC0464	VC0464	LuxR family transcriptional regulator	-1.12673	0.801571	-1.17013	0.70513	-1.81345	0.000144851
VC0465	VC0465	tyrosyl-tRNA synthetase	1.07984	0.983928	-1.05162	0.988979	1.04626	0.921243
VC0466	VC0466	Holliday junction resolvase-like protein	-1.13099	0.924672	1.10846	0.941929	1.36695	0.321254
VC0467	VC0467	hypothetical protein	-1.07993	0.898495	1.0136	0.995288	1.66266	0.00613202
VC0468	VC0468	glutathione synthetase	-1.12243	0.783461	1.17149	0.509008	1.68229	0.0238271
VC0469	VC0469	16S rRNA (uracil(1498)-N(3))-methyltransferase	-1.0419	0.959553	1.10116	0.843978	2.05769	5.70018e-06
VC0470	VC0470	extracellular deoxyribonuclease	-1.16768	0.700453	1.11241	0.871823	1.06421	0.827478
VC0471	VC0471	hypothetical protein	-1.03497	0.992108	-1.16148	0.919826	-1.15448	0.771821
VC0472	VC0472	S-adenosylmethionine synthetase	-1.08258	0.722676	-1.99781	9.75182e-09	2.74595	0.000380971
VC0473	VC0473	transketolase	1.6115	6.76277e-05	1.54655	6.63508e-10	2.06765	4.2382e-12
VC0474	VC0474	iron-regulated virulence regulatory proteinIrgB	-1.09894	0.973315	1.33009	0.852159	1.87043	0.214176
VC0475	VC0475	enterobactin receptor protein	1.02003	0.99848	1.00737	1	1.71721	0.504965
VC0476	VC0476	erythrose 4-phosphate dehydrogenase	-1.51084	0.130015	-1.06156	0.933448	1.36474	0.124496
pgk	VC0477	phosphoglycerate kinase	1.13868	0.66913	1.52525	0.173247	7.60803	0.000166964
VC0478	VC0478	fructose-bisphosphate aldolase	-1.62262	0.000222224	1.09732	0.970481	5.18035	8.84016e-06
VC0479	VC0479	hypothetical protein	-1.99438	0.513625	-1.65989	0.785922	1.47931	0.575927
VC0480	VC0480	hypothetical protein	-2.53215	2.8995e-35	-1.96959	0.203463	-1.03498	0.932607
VC0481	VC0481	LysE/YggA family protein	-1.83702	0.0282984	-3.5493	0.0695297	-1.98025	0.000970148
VC0482	VC0482	chromosome replication initiation inhibitorprotein	-1.69853	0.0707415	1.00972	0.995288	-1.25535	0.287677
VC0483	VC0483	hypothetical protein	-1.30256	0.216372	-1.30587	0.203463	1.43613	0.132852
VC0485	VC0485	pyruvate kinase	1.03073	0.988014	1.32597	0.797195	10.4579	0
VC0486	VC0486	DeoR family transcriptional regulator	-1.05813	0.970357	1.58627	0.0414815	1.20193	0.776421
VC0487	VC0487	glucosamine-- fructose-6-phosphateaminotransferase	-1.05084	0.913696	1.23269	0.843808	-3.20187	0.0324377
VC0488	VC0488	ABC transporter substrate-binding protein	4.67014	0	2.65302	0.0414815	-1.97042	0.094429
VC0489	VC0489	hemolysin	-1.1415	0.970935	-1.03917	0.995288	-1.15918	0.818734
VC0490	VC0490	hypothetical protein	1.31324	0.565514	1.39516	2.05801e-05	1.80655	0.00203897
VC0491	VC0491	hypothetical protein	1.52232	0.36845	1.88814	2.64619e-08	-1.19354	0.32624
VC0492	VC0492	hypothetical protein	1.43296	0.29798	2.16988	0	-1.26162	0.0142839
VC0493	VC0493	hypothetical protein	-1.1183	0.630994	-1.03727	0.988027	1.03026	0.888466
VC0494	VC0494	hypothetical protein	-1.19836	0.893455	-1.29155	0.811822	1.07167	0.908318
VC0495	VC0495	hypothetical protein	-1.10322	0.970357	-1.30944	0.877099	-1.32302	0.514892
VC0496	VC0496	hypothetical protein	1.22833	0.935441	-1.77586	0.598802	-1.24203	0.753413
VC0497	VC0497	transcriptional regulator	1.05382	0.992108	-1.03706	0.995288	-1.0571	0.923698
VC0498	VC0498	ribonuclease H	-1.54442	0.874095	-1.14378	0.986553	1.1446	0.89561
VC0499	VC0499	transposase OrfAB, subunit B authentic point mutation	-1.30872	0.785898	-1.08368	0.969603	1.1829	0.64974
VC0500	VC0500	transposase OrfAB, subunit A, authentic frameshift	-1.48811	0.492445	-1.11725	0.943169	1.09789	0.812425
VC0501	VC0501	transposase, authentic frameshift	-1.35375	0.801495	-1.22263	0.895431	1.68695	0.079107
VC0502	VC0502	type IV pilin	-1.21872	0.602646	1.00978	0.995288	1.29205	0.493561
VC0503	VC0503	hypothetical protein	-1.13825	0.86529	-1.19485	0.901474	1.00383	1
VC0504	VC0504	hypothetical protein	-1.02806	0.973385	-1.15501	0.690291	1.3951	0.338259
VC0505	VC0505	hypothetical protein	-1.01444	0.99461	-1.39133	0.554758	1.25725	0.587744
VC0506	VC0506	hypothetical protein	-1.22072	0.548726	-1.09291	0.912381	1.34269	0.244179
VC0507	VC0507	hypothetical protein	-1.29521	0.898379	-1.61964	0.571664	-1.10951	0.861352
VC0508	VC0508	hypothetical protein	1.10868	0.985748	-1.77913	0.659409	-1.15042	0.842232
VC0509	VC0509	hypothetical protein	-1.35648	0.873827	-1.11077	0.966162	-1.11056	0.806149
VC0510	VC0510	DNA repair protein RadC-like protein	-1.50039	0.509434	1.23676	0.801151	-1.13622	0.673381
VC0512	VC0512	methyl-accepting chemotaxis protein	-1.08712	0.847223	-1.0059	0.996482	1.60305	0.0227617
VC0513	VC0513	AraC family transcriptional regulator	1.251	0.936368	1.502	0.895431	-1.57769	0.437466
VC0514	VC0514	methyl-accepting chemotaxis protein	1.05143	0.973385	-1.02449	0.995288	-1.14294	0.818734
VC0515	VC0515	hypothetical protein	-1.0332	0.991792	-1.15301	0.929574	1.06284	0.926359
VC0516	VC0516	phage integrase	-1.65464	3.321e-06	1.22165	0.361386	-1.48781	0.0922285
VC0517	VC0517	RNA polymerase sigma factor RpoD	-1.06253	0.923573	-1.21392	0.455008	2.56166	7.62864e-15
dnaG	VC0518	DNA primase	1.05624	0.934143	1.09837	0.895431	1.93184	0.006675
VC0519	VC0519	hypothetical protein	-1.01066	0.99461	-1.1307	0.88709	1.90258	0.0036906
rpsU	VC0520	30S ribosomal protein S21	-1.02178	0.992108	1.01573	0.99588	3.14846	0
gcp	VC0521	DNA-binding/iron metalloprotein/AP endonuclease	1.00473	0.99848	-1.14787	0.941929	-1.11769	0.67629
VC0522	VC0522	beta-ketoadipate enol-lactone hydrolase	-1.50539	1.68901e-11	-1.8772	0.511904	1.21207	0.545957
VC0523	VC0523	glycerol-3-phosphate acyltransferase PlsY	-1.05331	0.898271	-1.04772	0.954194	-1.0235	0.944422
VC0524	VC0524	dihydroneopterin aldolase FolB	-1.18868	0.263542	1.02668	0.973782	-1.25284	0.0134352
VC0525	VC0525	2-amino-4-hydroxy-6-hydroxymethyldihydropteridin e diphosphokinase	-1.04579	0.946591	1.05737	0.933626	-1.20438	0.159952
uppP	VC0526	UDP pyrophosphate phosphatase	1.01308	0.995011	-1.0413	0.971659	1.60406	0.00859007
ftsB	VC0527	cell division protein FtsB	-1.12124	0.787532	-1.05734	0.929574	1.47462	0.0408458
ispD	VC0528	2-C-methyl-D-erythritol 4-phosphatecytidylyltransferase	-1.0027	0.99848	-1.02689	0.973958	1.27875	0.120744
ispF	VC0529	2-C-methyl-D-erythritol 2,4-cyclodiphosphatesynthase	-1.13429	0.667711	1.09127	0.818688	1.13392	0.48196
truD	VC0530	tRNA pseudouridine synthase D	-1.1602	0.579637	1.0213	0.983194	1.56674	0.000146346
surE	VC0531	5'-nucleotidase SurE	-1.10987	0.764627	-1.04271	0.950551	1.29808	0.18675
pcm	VC0532	protein-L-isoaspartate O-methyltransferase	1.30304	0.349246	1.04801	0.943107	-1.82561	1.05882e-07
VC0533	VC0533	lipoprotein NlpD	1.53658	3.77872e-06	1.62743	3.04695e-14	-5.00558	5.67293e-21
VC0534	VC0534	RNA polymerase sigma-38 factor	1.66333	0.00783652	1.70928	0.0305397	-6.95147	1.09747e-07
VC0535	VC0535	DNA mismatch repair protein MutS	-1.26413	0.359105	-1.07771	0.897316	1.20141	0.379289
cysM	VC0537	cysteine synthase B	-1.95663	4.87072e-08	-1.13454	0.644085	1.697	2.17025e-08
VC0538	VC0538	thiosulfate ABC transporter substrate- bindingprotein	-1.50491	5.37114e-05	-1.04112	0.973782	1.70005	1.05249e-11
VC0539	VC0539	sulfate ABC transporter permease	-1.29086	0.00437916	1.15495	0.50154	1.60539	0.00372974
VC0540	VC0540	sulfate ABC transporter permease	-1.27346	0.256413	-1.30396	0.781826	1.11818	0.846865
VC0541	VC0541	sulfate ABC transporter ATP-binding protein	-1.53237	1.07351e-05	-1.13321	0.134801	1.0835	0.769722
VC0542	VC0542	CinA-like protein	1.54201	0.120823	-1.20515	0.336473	1.10064	0.614477
recA	VC0543	recombinase A	1.03258	0.976314	-1.17099	0.400882	-1.1026	0.640542
recX	VC0544	recombination regulator RecX	-1.23003	0.627384	-1.09978	0.923699	-1.6011	0.0358099
alaS	VC0545	alanyl-tRNA synthetase	1.02472	0.970357	-1.12094	0.932305	-1.11393	0.761376
VC0547	VC0547	aspartate kinase	-1.3573	0.0185458	1.03619	0.941929	2.7747	0
VC0548	VC0548	carbon storage regulator	-1.12202	0.852606	-1.66012	0.10273	-2.27121	3.58651e-05
VC0549	VC0549	oxaloacetate decarboxylase subunit gamma	1.63757	0.000439089	1.17009	0.37493	1.57556	0.130784
VC0550	VC0550	oxaloacetate decarboxylase	5.94716	0	2.43528	0.0442325	1.34902	0.226311
VC0551	VC0551	oxaloacetate decarboxylase subunit beta	14.1538	0	2.87837	0.413731	1.21154	0.666901
VC0552	VC0552	quinone oxidoreductase	-1.14511	0.612247	1.07508	0.888294	-1.56327	0.000194915
VC0553	VC0553	hypothetical protein	1.06742	0.959553	1.03726	0.988979	-1.97526	5.797e-08
VC0554	VC0554	insulinase family protease/insulinase familyprotease	-1.071	0.923028	-1.6368	0.00890458	-1.3193	0.225287
VC0556	VC0556	glutamate--cysteine ligase	-1.154	0.566593	-1.04104	0.935114	2.65676	0
VC0557	VC0557	S-ribosylhomocysteinase	1.31416	0.0528328	1.16306	0.647576	1.91182	0.00106393
VC0558	VC0558	hemolysin	1.07112	0.888951	1.13237	0.785922	1.52618	0.0526274
VC0559	VC0559	hypothetical protein	1.17781	0.573245	1.10663	0.921	1.21935	0.514472
VC0560	VC0560	signal recognition particle protein	1.02278	0.981175	1.03295	0.941929	1.43142	0.000792477
rpsP	VC0561	30S ribosomal protein S16	1.26719	0.376192	1.39307	0.279451	10.7462	4.34038e-10
rimM	VC0562	16S rRNA-processing protein RimM	1.17004	0.191009	1.17498	0.164523	8.18259	6.9282e-05
trmD	VC0563	tRNA (guanine-N(1)-)-methyltransferase	1.22819	0.119687	1.27019	0.114434	7.51085	2.26575e-05
rplS	VC0564	50S ribosomal protein L19	1.18497	0.00949413	1.36661	0.00108473	11.045	3.23864e-07
VC0565	VC0565	protease DegS	-1.01237	0.997465	-1.14889	0.536746	-1.04153	0.806551
VC0566	VC0566	protease Do	1.23554	0.119533	-1.28749	0.344912	1.50019	0.220071
VC0567	VC0567	cytochrome d ubiquinol oxidase subunit III	-1.63741	0.00040354	-1.10005	0.884047	-1.12555	0.389686
VC0568	VC0568	hypothetical protein	-1.12841	0.802775	-1.00148	1	-1.6457	0.0141075
rplM	VC0570	50S ribosomal protein L13	1.37727	0.551776	1.10291	0.915424	5.81138	5.99721e-11
rpsI	VC0571	30S ribosomal protein S9	1.41094	0.543924	1.00962	0.995288	4.95747	2.33391e-07
VC0573	VC0573	ubiquinol--cytochrome c reductase iron- sulfursubunit	1.58403	6.49218e-08	-1.01391	0.994236	-1.22702	0.00872869
VC0574	VC0574	ubiquinol--cytochrome c reductase cytochrome B	1.69872	0.000234457	1.06485	0.944741	-2.21398	0.106586
VC0575	VC0575	ubiquinol--cytochrome c reductase cytochrome c1	1.55249	4.87072e-08	1.07416	0.610445	-2.32715	1.55957e-08
sspA	VC0576	stringent starvation protein A	-1.0328	0.956816	-1.119	0.732994	-1.13386	0.674424
VC0577	VC0577	ClpXP protease specificity-enhancing factor	1.14113	0.700453	-1.20001	0.389443	-1.33553	0.0294769
VC0578	VC0578	hemolysin	-1.05755	0.931681	-1.25202	0.0706795	1.27756	0.0019422
VC0579	VC0579	phosphoheptose isomerase	1.1477	0.413311	-1.23792	0.656239	-1.10522	0.617142
VC0580	VC0580	hypothetical protein	1.14214	0.679487	-1.28286	0.368022	-1.47219	0.0136007
VC0581	VC0581	lipoprotein	-1.17588	0.610281	1.15885	0.425071	-1.04744	0.874422
VC0582	VC0582	hypothetical protein	-1.13063	0.77998	-1.09859	0.76065	1.00746	0.970147
VC0583	VC0583	hemagglutinin/protease regulatory protein, authentic frameshift	1.44451	0.0151951	1.8911	3.89008e-05	1.19415	0.512331
VC0585	VC0585	hypoxanthine-guanine phosphoribosyltransferase	-1.25033	0.588058	1.07233	0.94963	1.72423	0.0256959
VC0586	VC0586	carbonic anhydrase	-1.31097	0.0558465	1.08911	0.900682	2.6831	0.000314101
VC0587	VC0587	sulfate permease family protein	1.14822	0.665128	1.23527	0.431595	1.80662	0.00329149
VC0589	VC0589	ABC transporter ATP-binding protein	-1.69771	0.0200598	1.11289	0.897316	9.24456	0
VC0590	VC0590	permease	-1.87564	0.00513574	1.3607	0.351721	12.9287	0
panC	VC0591	pantoate--beta-alanine ligase	1.11408	0.567153	1.1467	0.145746	2.63576	5.40615e-12
panB	VC0592	3-methyl-2-oxobutanoatehydroxymethyltransferase	1.07561	0.794611	1.25504	0.055939	4.11213	0
VC0593	VC0593	2-amino-4-hydroxy-6-hydroxymethyldihydropteridin e diphosphokinase	-1.09367	0.898495	1.0981	0.88709	1.20896	0.435633
VC0594	VC0594	poly(A) polymerase	-1.00382	0.99848	1.02039	0.988027	1.09205	0.692967
VC0595	VC0595	glutamyl-Q tRNA(Asp) synthetase	1.3052	0.677959	1.05796	0.986553	2.10011	0.164235
VC0596	VC0596	dnaK suppressor protein	1.18235	0.333927	-1.0385	0.951515	2.24199	1.66121e-07
VC0597	VC0597	sugar fermentation stimulation protein A	-1.2706	0.530117	-1.09667	0.925917	1.26082	0.472728
VC0600	VC0600	hypothetical protein	1.07342	0.987544	-1.09215	0.988027	-1.27423	0.76201
VC0601	VC0601	ATP-dependent RNA helicase HrpB	-1.08927	0.895934	-1.04056	0.980541	1.12039	0.723423
VC0602	VC0602	penicillin-binding protein 1B	-1.1095	0.792155	-1.08904	0.897316	-1.00627	0.981483
VC0603	VC0603	hypothetical protein	-1.10819	0.791867	-1.11437	0.774439	-1.34376	0.00547173
VC0604	VC0604	aconitate hydratase B	2.50658	0	1.31959	0.00739163	-3.85301	9.00237e-62
VC0605	VC0605	hypothetical protein	1.15446	0.605156	1.09952	0.958964	-1.23336	0.328207
VC0606	VC0606	nitrogen regulatory protein P-II	-1.58264	0.247541	-2.49877	0.668744	3.14226	0.17397
VC0607	VC0607	ammonium transporter, putative, authentic frameshift	1.36169	0.588442	-1.89525	0.785922	1.80184	0.465876
VC0608	VC0608	iron(III) ABC transporter substrate- bindingprotein	1.05871	0.973385	1.74301	0.000628978	6.3136	0.000195014
VC0609	VC0609	iron(III) ABC transporter permease	1.07987	0.926291	-1.19572	0.818887	1.98987	0.000997965
VC0610	VC0610	iron(III) ABC transporter ATP-binding protein	-1.05947	0.920649	-1.14537	0.659409	2.51298	1.142e-10
VC0611	VC0611	phosphoglucomutase/phosphomannomutase	-1.14613	0.94672	-1.30259	0.839086	-1.16943	0.677039
VC0612	VC0612	cellobiose/cellodextrin-phosphorylase	-1.12764	0.956816	-1.06079	0.984689	1.03916	0.910937
VC0613	VC0613	beta-N-acetylhexosaminidase	-1.21514	0.940287	-1.07141	0.988027	-1.27204	0.609833
VC0614	VC0614	hypothetical protein	1.02943	0.997465	1.01076	0.999782	-1.57816	0.37395
VC0615	VC0615	endoglucanase-like protein	-1.11045	0.970357	1.02195	0.995288	-1.36284	0.38581
VC0616	VC0616	peptide ABC transporter ATP-binding protein	-1.03307	0.997465	-1.00402	1	-1.26233	0.654624
VC0617	VC0617	peptide ABC transporter ATP-binding protein	-1.24629	0.889547	-1.16734	0.938223	-1.30159	0.511008
VC0618	VC0618	peptide ABC transporter permease	-1.21878	0.96665	1.00673	1	-1.20261	0.769401
VC0619	VC0619	peptide ABC transporter permease	-1.27724	0.907918	-1.09116	0.986677	-1.19609	0.761581
VC0620	VC0620	peptide ABC transporter substrate- bindingprotein	-1.06369	0.977867	-1.0405	0.986677	-1.49489	0.0895892
VC0622	VC0622	sensory box sensor histidine kinase/responseregulator	1.61252	0.0126105	1.01806	0.993029	1.0423	0.827875
VC0623	VC0623	16S rRNA methyltransferase	-1.04425	0.977867	-1.10631	0.897316	1.05421	0.865853
VC0624	VC0624	hypothetical protein	-1.0834	0.890854	1.03652	0.969736	1.48763	0.0274905
VC0626	VC0626	glutamate-1-semialdehyde aminotransferase	1.09781	0.883697	1.14475	0.732994	1.03728	0.825083
VC0627	VC0627	iron-sulfur cluster insertion protein ErpA	-1.26757	0.668076	-1.18883	0.519382	-1.6382	0.0120915
VC0628	VC0628	hypothetical protein	2.13254	1.51786e-09	1.45525	0.00319385	-1.02536	0.906148
VC0629	VC0629	multidrug resistance protein	3.73637	0	1.44083	0.0778731	1.16511	0.478719
VC0630	VC0630	hypothetical protein	1.22856	0.243067	1.0714	0.933703	1.8587	0.0020711
VC0631	VC0631	tyrosyl-tRNA synthetase	-1.35717	0.14066	-1.07918	0.883941	2.5723	6.01917e-09
VC0632	VC0632	D-alanyl-D- alaninecarboxypeptidase/endopeptidase	-1.03671	0.970357	-1.37851	0.150385	-1.22295	0.714036
VC0633	VC0633	outer membrane protein OmpU	-92.021	3.32869e-15	-75.6027	0	-8.60405	2.71074e-32
greA	VC0634	transcription elongation factor GreA	1.02265	0.992108	-1.04102	0.933703	3.64421	0.000232995
VC0635	VC0635	hypothetical protein	1.07941	0.96461	-1.18315	0.798221	1.42588	0.119159
rrmJ	VC0636	23S rRNA methyltransferase	-1.19978	0.144337	-1.14275	0.626626	2.55728	1.61576e-12
VC0637	VC0637	cell division protein FtsH	-1.12233	0.520317	-1.16261	0.389751	-1.03307	0.848529
VC0638	VC0638	dihydropteroate synthase	-1.10952	0.873827	-1.23694	0.567908	1.16606	0.475651
glmM	VC0639	phosphoglucosamine mutase	-1.11819	0.887462	-1.43335	0.712897	1.46524	0.174533
secG	VC0640	preprotein translocase subunit SecG	1.25308	0.86529	-1.25169	0.593644	1.57753	0.0513738
VC0641	VC0641	hypothetical protein	1.14011	0.674154	-1.22835	0.630806	1.716	9.3889e-05
nusA	VC0642	transcription elongation factor NusA	1.15815	0.77998	-1.32909	0.765454	1.55709	0.266887
infB	VC0643	translation initiation factor IF-2	1.12639	0.820491	-1.24486	0.914935	1.02461	0.962736
rbfA	VC0644	ribosome-binding factor A	1.08571	0.630994	1.15205	0.762405	1.21081	0.324454
truB	VC0645	tRNA pseudouridine synthase B	1.16631	0.203093	1.03777	0.969249	1.2708	0.147935
rpsO	VC0646	30S ribosomal protein S15	1.00073	1	1.24276	0.713343	2.01053	0.0037217
VC0647	VC0647	polynucleotide phosphorylase	1.11262	0.880984	-1.12811	0.855743	2.52544	3.63805e-09
VC0648	VC0648	lipoprotein NlpI	1.14913	0.301275	1.08726	0.709636	-1.07392	0.632991
VC0649	VC0649	MarR family transcriptional regulator	-1.73329	0.143674	1.10133	0.949618	1.27039	0.594143
vmrA	VC0650	multidrug efflux pump VmrA	-1.62668	0.191383	-1.28026	0.722003	1.13238	0.721827
VC0651	VC0651	hypothetical protein	1.12124	0.90134	2.16734	0.138101	2.81302	0.00126211
VC0652	VC0652	protease	-1.27365	0.580431	1.84228	0.440505	4.19558	0
VC0653	VC0653	c-di-GMP phosphodiesterase A-like protein	-1.21469	0.314881	1.08903	0.945934	-1.07707	0.345913
VC0654	VC0654	hypothetical protein	-1.13523	0.860974	1.44324	0.0523276	2.0669	0.00614132
VC0655	VC0655	acetyltransferase	-1.22567	0.632984	1.15691	0.854101	1.97347	0.00191328
VC0656	VC0656	DNA polymerase III subunit psi	-1.07995	0.883697	-1.03188	0.956566	1.68374	0.00535246
VC0657	VC0657	ribosomal-protein-alanine acetyltransferase	-1.20179	0.465076	-1.35469	0.0120436	-1.27222	0.327264
VC0658	VC0658	c-di-GMP phosphodiesterase A-like protein	-1.12232	0.841125	-1.58051	0.000380838	-1.48302	0.00126231
prfC	VC0659	peptide chain release factor 3	-1.08695	0.889774	-1.69913	0.206545	1.61049	0.000193939
VC0660	VC0660	ATP-dependent RNA helicase SrmB	-1.24027	0.860974	-1.16345	0.785922	1.07646	0.80475
VC0661	VC0661	hypothetical protein	-1.21567	0.844893	-1.03357	0.993029	1.10775	0.765203
VC0662	VC0662	branched-chain amino acid ABC transportersubstrate-binding protein	-1.04187	0.936193	-1.21515	0.196577	1.81396	0.00224616
prfB	VC0663	peptide chain release factor 2	-1.2929	0.156425	-1.13747	0.862121	2.659	1.68218e-09
lysS	VC0664	lysyl-tRNA synthetase	-1.25746	0.00293471	1.13645	0.711755	4.62819	2.32413e-06
VC0665	VC0665	Fis family transcriptional regulator	-1.09487	0.898864	-1.42671	0.414589	-1.06992	0.837334
VC0666	VC0666	hypothetical protein	3.52177	0	2.27515	2.12921e-09	-2.96284	0.000403001
VC0667	VC0667	aldo/keto reductase	1.62128	0.618256	1.32722	0.583999	-1.1169	0.530319
VC0668	VC0668	DNA mismatch repair protein	1.27874	0.469364	1.03549	0.986677	-1.24185	0.37395
VC0671	VC0671	dinucleoside polyphosphate hydrolase	1.09365	0.687874	-1.03017	0.945128	-1.34493	3.78991e-07
VC0672	VC0672	fused phosphoenolpyruvate- proteinphosphotransferase PtsP/GAF domain-containing protein	1.13095	0.476386	-1.00183	0.999057	-1.32779	1.01016e-06
VC0673	VC0673	hypothetical protein	1.32589	0.399173	-1.59424	0.646744	-1.50117	0.158044
VC0674	VC0674	prolipoprotein diacylglyceryl transferase	1.02472	0.986798	-1.35861	0.367827	-1.02254	0.949281
thyA	VC0675	thymidylate synthase	-1.11726	0.815513	-1.57709	0.0674959	1.02119	0.932607
VC0676	VC0676	Na+/phosphate symporter NptA	1.79315	0.118917	-1.16617	0.925917	1.0084	0.991271
nhaR	VC0677	transcriptional activator NhaR	-1.18633	0.789891	-1.11369	0.875	-1.54426	0.116076
VC0678	VC0678	transcriptional activator HlyU	-1.10829	0.652509	-1.59645	0.59903	-1.19554	0.654624
rpsT	VC0679	30S ribosomal protein S20	1.23128	0.722676	1.28991	0.513363	3.9259	0
VC0680	VC0680	MviN protein	-1.16578	0.792155	-2.83483	5.75376e-05	1.35803	0.327825
VC0681	VC0681	bifunctional riboflavin kinase/FMNadenylyltransferase	-1.01861	0.984337	-1.20606	0.118185	1.07231	0.629286
ileS	VC0682	isoleucyl-tRNA synthetase	1.01398	0.982489	-1.2621	2.8738e-06	1.19691	0.143788
lspA	VC0683	lipoprotein signal peptidase	1.23943	0.572421	-1.1536	0.769119	1.02716	0.955251
VC0684	VC0684	FKBP-type peptidylprolyl isomerase	1.04458	0.94672	-1.07026	0.921683	1.23824	0.505082
ispH	VC0685	4-hydroxy-3-methylbut-2-enyl diphosphatereductase	-1.00541	0.99848	-1.17515	0.726814	1.09478	0.587398
VC0687	VC0687	carbon starvation protein A	3.93021	5.78874e-06	-3.45204	9.17893e-50	-3.03079	0.031538
VC0688	VC0688	hypothetical protein	-1.33228	0.362246	-1.15268	0.884164	-1.45035	0.051135
VC0689	VC0689	hypothetical protein	1.12369	0.895934	-1.23324	0.868783	-1.81961	1.54589e-05
VC0690	VC0690	N-acetylmuramic acid-6-phosphate etherase	1.12417	0.836348	1.07771	0.90833	-1.68572	0.00245921
anmK	VC0691	anhydro-N-acetylmuramic acid kinase	1.28327	0.432166	1.12034	0.835144	-1.68829	6.26515e-05
VC0692	VC0692	beta-hexosaminidase	-1.18101	0.737843	-1.13255	0.509008	-1.04406	0.921243
VC0693	VC0693	two-component response-regulatory protein YehT	1.09039	0.816051	1.2948	0.131734	-1.46742	0.0216525
VC0694	VC0694	hypothetical protein	1.21476	0.263542	1.14747	0.796301	-1.66927	0.0686225
VC0695	VC0695	phospho-2-dehydro-3-deoxyheptonate aldolase	-5.09768	0.00325938	-1.95784	4.06462e-05	-31.1624	0.10207
tyrA	VC0696	bifunctional chorismate mutase/prephenatedehydrogenase	-2.64867	0.130015	-1.65035	0.0160311	-19.7704	0.000311659
VC0697	VC0697	hypothetical protein	1.30734	0.536323	1.09982	0.675817	-1.14163	0.375689
VC0698	VC0698	ABC transporter ATP-binding protein	-1.06989	0.709655	-1.02286	0.974367	1.12266	0.559888
VC0700	VC0700	soluble lytic murein transglycosylase	-1.42988	0.183151	1.04851	0.944536	1.08427	0.806271
VC0701	VC0701	Trp operon repressor	-1.25029	0.471181	-1.00655	0.995288	-1.18879	0.258698
VC0702	VC0702	NTPase	-1.10437	0.753038	1.02663	0.979907	1.67183	0.000121229
VC0703	VC0703	c-di-GMP phosphodiesterase A-like protein	-1.06578	0.940287	1.17352	0.689746	1.86573	5.19358e-05
VC0704	VC0704	spermidine/putrescine ABC transportersubstrate- binding protein	1.13031	0.871007	1.11423	0.88709	1.48891	0.0463426
VC0705	VC0705	chorismate mutase	-1.04623	0.992108	1.36004	0.533516	-1.02976	0.932019
VC0706	VC0706	sigma-54 modulation protein	-1.31934	0.610574	1.33689	0.668744	-1	1
VC0708	VC0708	hypothetical protein	1.05688	0.970357	-1.46713	0.647576	1.16446	0.406564
rluD	VC0709	23S rRNA pseudouridine synthase D	1.0878	0.923573	1.03488	0.970481	1.30909	0.00803557
VC0710	VC0710	hypothetical protein	1.04043	0.970357	1.0052	0.995288	-1.04201	0.71716
VC0711	VC0711	clpB protein	-1.69741	0.0146275	1.25472	0.480962	8.07353	6.05636e-05
VC0713	VC0713	hypothetical protein	-1.20353	0.776204	1.03054	0.99221	2.81135	3.10778e-07
VC0714	VC0714	hypothetical protein	-1.28715	0.551465	1.06414	0.895431	1.16347	0.182249
VC0715	VC0715	nitroreductase A	-1.37005	0.512587	-1.05637	0.979324	-1.1441	0.51344
VC0716	VC0716	ferredoxin	-1.27648	0.127274	-1.03204	0.985053	-1.09702	0.567553
VC0717	VC0717	protease	-1.30721	0.238478	-1.11954	0.88709	1.29051	0.269796
rdgC	VC0718	recombination associated protein	1.15121	0.666807	-1.03536	0.969249	1.33689	0.176944
VC0719	VC0719	DNA-binding response regulator PhoB	-1.21629	0.700453	-1.14108	0.74734	-1.54297	0.032599
phoR	VC0720	phosphate regulon sensor protein	1.11708	0.890058	-1.17104	0.835785	-1.87302	0.00109932
VC0721	VC0721	phosphate ABC transporter substrate- bindingprotein	-1.19954	0.719936	-1.37556	0.240702	-1.81551	7.34413e-05
VC0722	VC0722	exopolyphosphatase	1.21465	0.450723	1.03754	0.962263	-1.23669	0.19801
VC0723	VC0723	polyphosphate kinase	1.04505	0.970768	1.17351	0.801792	-1.45581	0.0367785
VC0724	VC0724	phosphate ABC transporter permease	-1.14863	0.831975	1.01656	0.995288	-1.07589	0.773302
VC0725	VC0725	phosphate ABC transporter permease	1.00259	1	1.04159	0.986553	-1.18965	0.464201
VC0726	VC0726	phosphate transporter ATP-binding protein	-1.1474	0.691746	-1.05523	0.942309	1.13874	0.395174
VC0727	VC0727	transcriptional regulator PhoU	1.10063	0.783461	1.15746	0.525733	1.93864	8.79514e-05
VC0728	VC0728	hypothetical protein	1.55957	0.00865995	1.2801	0.146512	-1.95071	0.0181784
VC0730	VC0730	copper homeostasis protein	-1.29466	0.616703	-1.09844	0.930537	1.25719	0.315259
VC0731	VC0731	anti-oxidant AhpCTSA family protein	-1.89371	0.0625009	-1.06055	0.933703	1.02036	0.974619
VC0732	VC0732	LysR family transcriptional regulator	-1.24956	0.672124	-1.01651	0.995288	-1.03127	0.848735
VC0734	VC0734	malate synthase	1.18516	0.890058	1.12653	0.943785	-278.846	0.00109316
VC0736	VC0736	isocitrate lyase	2.37045	0.000271475	1.3246	0.520428	-39.8059	1.31834e-06
VC0737	VC0737	acetoin utilization protein AcuB	1.16519	0.890058	1.17303	0.793938	-4.01968	3.07723e-08
queA	VC0739	S-adenosylmethionine:tRNAribosyltransferase- isomerase	-1.01353	0.99461	-1.15583	0.677953	1.70485	0.0532896
tgt	VC0741	queuine tRNA-ribosyltransferase	-1.19851	0.164877	-1.10528	0.606033	1.76891	1.02821e-05
yajC	VC0742	preprotein translocase subunit YajC	1.08356	0.833697	1.3425	0.213637	1.45626	9.59651e-08
secD_1	VC0743	preprotein translocase subunit SecD	1.25377	0.0201163	1.16356	0.53591	2.58988	0
secF	VC0744	preprotein translocase subunit SecF	1.15783	0.575535	1.24944	0.240702	3.30445	0
VC0745	VC0745	inositol monophosphatase	-1.10204	0.923573	-1.23188	0.812651	1.01	0.970147
VC0746	VC0746	RNA methyltransferase	-1.05877	0.970357	-1.09142	0.93087	1.56617	0.0339895
VC0747	VC0747	hypothetical protein	-1.39252	0.220777	-1.82567	0.396782	1.08574	0.873956
VC0748	VC0748	cysteine desulfurase	-1.05162	0.913792	-2.10686	0.287608	-1.06198	0.929371
VC0749	VC0749	scaffold protein	-1.14778	0.730279	-1.59218	0.556382	-1.40746	0.210607
VC0750	VC0750	HesB family protein	1.04385	0.927032	-1.44142	0.51591	-1.0792	0.812589
hscB	VC0751	co-chaperone HscB	1.116	0.77998	-1.31117	0.39884	1.10693	0.529128
hscA	VC0752	chaperone protein HscA	1.03121	0.949023	1.0047	0.997157	1.02424	0.924513
VC0753	VC0753	ferredoxin	1.4072	0.0801876	1.11879	0.21011	1.26862	0.315132
VC0754	VC0754	hypothetical protein	1.34009	0.453241	1.18219	0.329761	1.40236	0.244761
VC0755	VC0755	aminopeptidase	1.60682	0	1.02633	0.963926	1.02987	0.954443
ndk	VC0756	nucleoside diphosphate kinase	-1.02035	0.970357	-1.15365	0.76701	1.05475	0.823752
VC0757	VC0757	ribosomal RNA large subunit methyltransferase N	1.10577	0.946784	-1.72481	0.154884	-1.23116	0.311724
VC0758	VC0758	hypothetical protein	1.12511	0.41004	-1.00512	0.995288	1.09457	0.433808
ispG	VC0759	4-hydroxy-3-methylbut-2-en-1-yl diphosphatesynthase	1.27598	0.149144	-1.14588	0.798197	1.29699	0.0236427
hisS	VC0760	histidyl-tRNA synthetase	1.08038	0.679329	-1.17734	0.812651	1.08488	0.731423
VC0761	VC0761	hypothetical protein	1.27936	0.284872	-1.15751	0.934767	-1.33575	0.179998
VC0762	VC0762	outer membrane protein assembly complex subunitYfgL	1.46954	0.0964665	-1.14285	0.798221	1.26274	0.0436637
engA	VC0763	GTP-binding protein EngA	-1.25691	0.176322	1.06934	0.899942	1.38611	0.00256639
VC0764	VC0764	hypothetical protein	-1.60931	0.0393698	1.08417	0.912381	-1.12245	0.66263
VC0765	VC0765	hypothetical protein	-1.5318	0.0283859	1.47676	0.383787	3.2505	9.58927e-08
xseA	VC0766	exodeoxyribonuclease VII large subunit	1.0648	0.959455	1.05608	0.919028	3.55632	6.02194e-09
VC0767	VC0767	inosine 5'-monophosphate dehydrogenase	-1.09456	0.811737	-1.3421	0.812651	1.65271	0.0744516
guaA	VC0768	GMP synthase	1.00316	0.997465	1.15911	0.884164	4.3578	0.000462876
VC0769	VC0769	chitinase	1.01145	0.99848	-1.41572	0.785922	-3.1389	0.000446187
VC0770	VC0770	hypothetical protein	-3.69187	0.177956	1.04856	0.972143	1.19639	0.509212
VC0771	VC0771	vibriobactin-specific isochorismatase	-1.7552	0.582621	-1.11521	0.970481	3.08526	0.298058
VC0772	VC0772	2,3-dihydroxybenzoate-AMP ligase	1.01558	0.99848	1.15884	0.955564	-1.02755	0.98718
VC0773	VC0773	vibriobactin-specific isochorismate synthase	1.1247	0.99461	1.20608	0.988027	2.84197	0.435422
VC0774	VC0774	2,3-dihydro-2,3-dihydroxybenzoate dehydrogenase	-1.24345	0.970357	-1.10568	0.995288	-1.0053	1
VC0775	VC0775	vibriobactin synthesis protein	-1.27491	0.923573	-1.14426	0.969249	-1.12719	0.937785
VC0776	VC0776	iron-enterobactin transporter substrate- bindingprotein	-1.41497	0.873827	1.12523	0.972975	2.69748	0.255622
VC0777	VC0777	ferric vibriobactin ABC transporter permease	-1.29128	0.94969	-1.1975	0.978659	1.02238	0.988917
VC0778	VC0778	ferric vibriobactin ABC transporter permease	-1.26043	0.951135	-1.13269	0.986553	1.61839	0.611211
VC0779	VC0779	ferric vibriobactin ABC transporter ATP- bindingprotein	-1.37729	0.542493	1.13778	0.884164	1.27435	0.644552
VC0780	VC0780	vibriobactin synthase component D	-1.13775	0.959553	1.12211	0.969603	-1.00125	1
VC0781	VC0781	LysR family transcriptional regulator	-1.11108	0.776204	1.06586	0.916646	1.09871	0.594636
VC0783	VC0783	hypothetical protein	-1.0549	0.993339	1.04384	0.995288	-1.1718	0.787465
VC0784	VC0784	sodium/alanine symporter	4.21725	0	2.52797	0	-4.71587	0.174561
VC0786	VC0786	D-amino acid dehydrogenase small subunit	-1.54583	0.583266	-2.25332	0.0608693	-47.6831	0.0801945
VC0787	VC0787	LysR family transcriptional regulator	1.18014	0.94672	-1.26262	0.923699	-13.5207	0.000898909
VC0788	VC0788	DOPA-dioxygenase-like protein	-1.05634	0.970931	1.0792	0.941929	-6.2908	5.40314e-15
VC0789	VC0789	hypothetical protein	-1.12843	0.923573	1.00327	1	-3.78622	3.63189e-11
VC0790	VC0790	transcriptional regulator CitB	1.01895	0.997465	1.24633	0.798221	-1.01343	0.970147
VC0791	VC0791	sensor kinase citA	1.08827	0.96665	1.4984	0.550516	1.41597	0.359249
VC0792	VC0792	oxaloacetate decarboxylase subunit beta	-1.3393	0.94672	-1.13823	0.987254	-1.92976	0.372914
oadA-2	VC0793m	oxaloacetate decarboxylase	-1.22732	0.970357	1.20437	0.972143	-1.48213	0.623767
VC0794	VC0794	hypothetical protein	-1.50365	0.91968	1.11587	0.994019	-1.16842	0.853421
VC0795	VC0795	citrate/sodium symporter	-1.16472	0.970617	1.03705	0.995288	-1.47499	0.58409
VC0796	VC0796	[citrate (pro-3S)-lyase] ligase	1.30937	0.982714	-1.23607	0.986553	-2.42068	0.62698
VC0797	VC0797	citrate lyase subunit gamma	1.08579	0.997465	1.68301	0.933703	-1.49999	0.778891
VC0798	VC0798	citrate lyase subunit beta	-1.32987	0.923573	-1.05884	0.995288	-1.72877	0.475319
VC0799	VC0799	citrate lyase subunit alpha	-1.30892	0.963605	-1.07746	0.995288	-1.34363	0.739894
VC0800	VC0800	apo-citrate lyase phosphoribosyl-dephospho- CoAtransferase	-1.54535	0.885215	-1.09799	0.988027	1.00993	0.994559
VC0801	VC0801	2-(5''-triphosphoribosyl)-3'-dephosphocoenzyme- Asynthase	-1.04601	0.997465	1.06592	0.995288	1.05145	0.951493
VC0802	VC0802	hypothetical protein	-1.73821	0.20396	-1.83287	0.0725436	-1.64718	0.0230615
VC0803	VC0803	RNA methyltransferase	1.09939	0.963605	-1.10813	0.917109	1.1049	0.820045
VC0804	VC0804	ferredoxin	-1.01539	0.99848	-1.2924	0.785922	-1.75208	0.20171
VC0806	VC0806	hypothetical protein	-1.20893	0.667711	1.08667	0.929834	1.38617	0.435914
VC0807	VC0807	hypothetical protein	-1.25487	0.269895	-1.56555	0.431595	-1.16392	0.665511
VC0808	VC0808	hypothetical protein	-1.46885	0.378012	-1.36253	0.574367	-1.16889	0.619475
VC0809	VC0809	hypothetical protein	-1.10387	0.91968	-1.03563	0.988027	-1.23267	0.409231
VC0810	VC0810	hypothetical protein	1.15956	0.925827	1.39002	0.773009	1.36518	0.56335
VC0811	VC0811	hypothetical protein	1.65477	0.311226	1.68244	0.0353501	-1.10404	0.7952
VC0812	VC0812	helicase-like protein	1.17367	0.703822	1.32434	0.162295	1.86073	0.00324893
VC0813	VC0813	tellurite resistance protein-like protein	1.80678	0.000473709	-1.1028	0.932305	1.36527	0.1395
VC0814	VC0814	transcriptional regulator	-1.17789	0.689327	1.30028	0.246466	1.33549	0.0845412
VC0815	VC0815	hypothetical protein	-1.2364	0.618256	1.19473	0.661794	1.25369	0.171955
VC0816	VC0816	hypothetical protein	-1.12905	0.970357	-1.22309	0.947708	1.21894	0.850281
VC0817	VC0817	transposase	-1.40778	0.364543	-1.26662	0.513363	1.04489	0.863135
VC0818	VC0818	transposase, putative authentic point mutation	-1.12135	0.956348	-3.11033	0.00144278	-1.40995	0.55245
VC0819	VC0819	aldehyde dehydrogenase	-1.00044	1	1.28428	0.94407	1.24148	0.86724
VC0820	VC0820	ToxR-activated gene A protein	1.03327	0.99461	1.04573	0.995288	1.73841	0.457841
VC0821	VC0821	hypothetical protein	-1.14149	0.884618	-1.13395	0.939338	2.08371	0.241526
VC0823	VC0823	hypothetical protein	-1.12125	0.895934	-1.09598	0.915424	1.32909	0.333015
tpx	VC0824	2-Cys peroxiredoxin	-1.23673	0.514307	1.09017	0.897316	1.39965	0.129758
VC0825	VC0825	toxin co-regulated pilus biosynthesis protein I	-1.35985	0.661369	-1.2407	0.879119	1.24295	0.761376
VC0826	VC0826	toxin co-regulated pilus biosynthesis protein P	-1.91777	0.00135855	-1.58913	0.00210933	-1.48965	0.0027024
VC0827	VC0827	toxin co-regulated pilus biosynthesis protein H	-1.74967	0.165545	-1.64257	0.656843	-1.14091	0.806551
VC0828	VC0828	toxin co-regulated pilin	-1.12144	0.827157	-1.84064	0.190567	-1.28766	0.351956
VC0829	VC0829	toxin co-regulated pilus biosynthesis protein B	-1.27733	0.940181	-1.17473	0.979907	-1.99711	0.537437
VC0830	VC0830	toxin co-regulated pilus biosynthesis protein Q	-2.06355	0.272592	-1.21299	0.914935	2.01372	0.278149
VC0831	VC0831	toxin co-regulated pilus biosynthesis outermembrane protein C	-1.25367	0.86064	-1.15717	0.933703	1.5987	0.354983
VC0832	VC0832	toxin co-regulated pilus biosynthesis protein R	-1.08299	0.985748	-1.15071	0.969603	2.02545	0.466026
VC0833	VC0833	toxin co-regulated pilus biosynthesis protein D	-1.10542	0.963605	-1.17797	0.940941	2.39741	0.202405
VC0834	VC0834	toxin co-regulated pilus biosynthesis protein S	-1.22412	0.791826	-1.10019	0.944741	3.83413	0.00400039
VC0835	VC0835	toxin co-regulated pilus biosynthesis protein T	-1.26088	0.801316	-1.46332	0.63559	2.98778	0.0657668
VC0836	VC0836	toxin co-regulated pilus biosynthesis protein E	-1.38479	0.630563	-1.2841	0.774439	3.11737	0.0250583
VC0837	VC0837	toxin co-regulated pilus biosynthesis protein F	-1.08719	0.898379	-1.32275	0.551558	1.20184	0.47312
VC0838	VC0838	TCP pilus virulence regulatory protein	-1.28728	0.81386	-1.21258	0.925917	1.60733	0.696554
VC0839	VC0839	leader peptidase TcpJ	-1.2251	0.833286	-1.29745	0.832534	2.6511	0.426305
VC0840	VC0840	accessory colonization factor AcfB	-1.29908	0.492028	-1.09762	0.934083	1.51765	0.315259
VC0841	VC0841	accessory colonization factor AcfC	-1.08097	0.923573	1.08254	0.912887	2.52968	0.000181072
VC0842	VC0842	hypothetical protein	-1.02876	0.992108	-1.04387	0.988027	1.77913	0.253795
VC0843	VC0843	TagE protein	-1.07538	0.96665	-1.11322	0.953727	2.144	0.352812
VC0844	VC0844	accessory colonization factor AcfA	1.0444	0.987824	1.28469	0.793938	1.60969	0.189543
VC0845	VC0845	accessory colonization factor AcfD	-1.12357	0.906127	-1.40039	0.653165	-1.33987	0.444675
VC0846	VC0846	integrase, degenerate	1.02222	0.997465	-1.25487	0.893141	1.50705	0.470587
VC0847	VC0847	phage family integrase	-1.55353	0.188703	1.12481	0.884691	1.30093	0.313034
smpB	VC0848	SsrA-binding protein	1.05716	0.959455	-1.08597	0.950438	1.3699	0.0800251
VC0849	VC0849	hypothetical protein	-1.53946	0.106646	-2.11079	0.534987	-1.44253	0.477465
VC0850	VC0850	hypothetical protein	-1.44433	0.0129771	-1.93482	0.455122	-1.55108	0.315259
VC0851	VC0851	small protein A	1.2953	0.563382	-1.46748	0.662766	1.18211	0.358398
VC0852	VC0852	recombination and repair protein	1.21591	0.378944	-1.12353	0.796301	-1.95576	3.8122e-13
ppnK	VC0853	inorganic polyphosphate/ATP-NAD kinase	-1.09528	0.77998	1.12398	0.877099	1.01611	0.895005
VC0854	VC0854	heat shock protein GrpE	-1.78451	4.94633e-05	1.1846	0.400125	8.2665	8.49259e-09
dnaK	VC0855	molecular chaperone DnaK	-1.83301	0.00350581	1.35724	0.194706	13.5857	5.75865e-07
VC0856	VC0856	molecular chaperone DnaJ	-1.59632	0.24407	1.08064	0.988027	5.05694	0.0148204
VC0857	VC0857	fimbrial assembly protein PilE	1.44392	0.238674	1.99952	0.00134908	-1.58197	0.134451
VC0858	VC0858	type IV pilin	1.32079	0.824837	1.41758	0.882628	-1.21527	0.720979
VC0859	VC0859	hypothetical protein	-1.00154	1	-1.03466	0.995288	-1.12843	0.801138
VC0860	VC0860	hypothetical protein	1.38458	0.913696	1.42845	0.895615	-1.23542	0.726267
VC0861	VC0861	type IV pilin	-1.49736	0.525756	-1.01122	0.996482	-1.09517	0.815499
VC0862	VC0862	hypothetical protein	-1.5707	0.62992	1.28367	0.907449	1.4561	0.521983
VC0863	VC0863	hypothetical protein	-1.30986	0.0111453	-1.36429	0.00574659	4.13823	0.00252641
VC0864	VC0864	hypothetical protein	-1.10337	0.791826	-1.51756	0.0429889	-1.03901	0.930268
VC0866	VC0866	transglycosylase	-1.06614	0.873827	-1.08129	0.912381	1.41516	0.0717563
VC0868	VC0868	hypothetical protein	-1.23118	0.920649	-1.09622	0.988027	1.23724	0.726093
VC0869	VC0869	phosphoribosylformylglycinamidine synthase	-1.07992	0.62992	-1.22593	0.547098	4.69618	0.0001199
VC0870	VC0870	IS1004 transposase	1.692	0.818023	1.53032	0.684218	2.65449	0.41244
VC0871	VC0871	hypothetical protein	-1.4306	0.760406	1.32286	0.946291	1.2957	0.652001
VC0872	VC0872	hypothetical protein	-1.63268	0.417415	-1.01383	0.999057	-1.61451	0.433778
VC0873	VC0873	hypothetical protein	-1.27495	0.353645	1.27808	0.249392	-1.89235	0.0299306
VC0875	VC0875	prolyl-tRNA synthetase	-1.23024	0.263542	-1.04197	0.969603	1.54518	0.0566501
VC0876	VC0876	hypothetical protein	-1.52259	0.0898989	-1.01706	0.995288	1.05802	0.833762
rpmE2	VC0878	50S ribosomal protein L31 type B	-1.27307	0.572421	-1.09657	0.945934	1.6511	0.627957
rpmJ_1	VC0879	50S ribosomal protein L36	-1.90859	0.000124674	-1.29886	0.400125	1.62652	0.590444
VC0880	VC0880	hypothetical protein	3.98943	3.00102e-08	1.40787	0.754446	1.12319	0.774869
VC0881	VC0881	hypothetical protein	1.30525	0.14959	1.25009	0.370153	-1.88487	0.000246553
VC0882	VC0882	hypothetical protein	1.05831	0.961623	1.20204	0.812651	-1.63408	0.243127
VC0884	VC0884	acetyltransferase-like protein	-24.8281	2.92748e-20	-2.56291	0.000220447	2.57772	2.74926e-05
VC0885	VC0885	hypothetical protein	-2.07565	0.0210833	1.29899	0.280202	7.63452	1.05517e-12
VC0886	VC0886	hypothetical protein	-1.266	0.670266	1.13848	0.844763	7.32761	0
VC0887	VC0887	hypothetical protein	-1.14292	0.910377	-1.02924	0.995288	-1.5241	0.205679
VC0888	VC0888	tRNA pseudouridine synthase C	1.03047	0.985748	1.07536	0.969249	-1.02205	0.967005
VC0889	VC0889	1-deoxy-D-xylulose-5-phosphate synthase	1.08454	0.860974	1.13858	0.431703	1.31516	0.0192208
VC0890	VC0890	geranyltranstransferase	1.17139	0.449656	-1.11674	0.772655	-1.30911	0.0365849
VC0891	VC0891	exodeoxyribonuclease VII small subunit	1.22064	0.583306	-1.0406	0.99221	-1.08788	0.836792
VC0892	VC0892	flagellar motor protein PomA	1.14352	0.644946	1.11236	0.897316	-1.66125	0.0029242
motB	VC0893	flagellar motor protein MotB	1.04737	0.970357	1.21205	0.322395	-2.38155	0.000425974
VC0894	VC0894	thiamine biosynthesis protein ThiI	-1.11213	0.852606	-1.03444	0.982024	1.19554	0.588689
VC0896	VC0896	DNA-binding transcriptional activator GcvA	-1.0326	0.987824	1.62828	0.199106	-1.19117	0.384739
VC0897	VC0897	hypothetical protein	1.08943	0.951135	1.23166	0.894683	-1.19437	0.750873
xni	VC0898	exonuclease IX	-1.25501	0.352806	-1.01441	0.995288	-1.53638	0.000292377
VC0899	VC0899	hypothetical protein	-1.10059	0.906127	1.31138	0.0471205	-6.00818	6.79406e-05
VC0900	VC0900	GGDEF family protein	1.29102	0.0637918	1.1956	0.748653	1.21751	0.0111069
VC0901	VC0901	hypothetical protein	-1.29323	0.380549	1.12743	0.854101	1.71394	0.0460457
queF	VC0902	7-cyano-7-deazaguanine reductase	-1.33688	0.0788121	1.06408	0.933703	1.35171	0.128658
VC0903	VC0903	SecY interacting protein Syd	-1.00469	0.99848	1.05254	0.982024	1.30035	0.50802
VC0904	VC0904	hypothetical protein	-1.23852	0.675149	-1.30784	0.615384	-1.10822	0.799694
metQ	VC0905	DL-methionine transporter substrate- bindingsubunit	-1.07133	0.927285	-2.77676	6.4451e-13	1.90147	1.57783e-08
VC0906	VC0906	ABC transporter permease	-1.92892	1.50889e-05	-4.08608	5.99249e-47	1.74226	4.46953e-06
metN	VC0907	DL-methionine transporter ATP-binding subunit	-1.77429	0.000133617	-4.66536	1.58604e-10	1.47219	0.0549796
VC0908	VC0908	D,D-heptose 1,7-bisphosphate phosphatase	-1.3327	0.0259096	1.12625	0.858412	1.68844	0.00264505
treR	VC0909	trehalose repressor	-1.12325	0.791826	-1.06643	0.945934	1.80865	0.0137209
VC0910	VC0910	PTS system trehalose(maltose)-specifictransporter subunits IIBC	1.12797	0.94672	1.03644	0.990497	-2.42057	0.0451992
VC0911	VC0911	trehalose-6-phosphate hydrolase	-1.16165	0.940873	-1.04326	0.990497	-1.99887	0.0116834
VC0913	VC0913	hypothetical protein	1.36723	0.236895	1.08633	0.940941	1.01118	0.970784
VC0914	VC0914	multidrug resistance protein	1.0367	0.976314	-1.02029	0.993029	-1.38185	0.0549486
VC0916	VC0916	phosphotyrosine protein phosphatase	1.13326	0.239508	-1.19584	0.920176	2.21493	0.00226887
VC0917	VC0917	UDP-N-acetylglucosamine 2-epimerase	-1.04249	0.973315	-1.21294	0.232185	3.07692	8.75046e-05
wecC	VC0918	UDP-N-acetyl-D-mannosamine dehydrogenase	1.22307	0.785898	-1.31808	0.393019	1.60853	2.18879e-05
VC0919	VC0919	serine acetyltransferase-like protein	1.31077	0.346133	-1.33159	0.0985115	1.37723	0.134209
VC0920	VC0920	exopolysaccharide biosynthesis protein EpsF	1.02414	0.987824	-1.42132	0.392312	1.65183	0.00444363
VC0921	VC0921	polysaccharide export protein	1.2202	0.753409	-1.77715	0.46331	1.24673	0.519422
VC0922	VC0922	hypothetical protein	1.18509	0.626442	-1.44807	0.322048	1.838	0.125878
VC0923	VC0923	serine acetyltransferase-like protein	1.0768	0.887462	-1.50449	0.251541	1.48337	0.0026087
VC0924	VC0924	capsular polysaccharide biosynthesis proteinCapK	1.03978	0.968244	-1.57201	0.0263444	1.52357	9.77207e-05
VC0925	VC0925	polysaccharide biosynthesis protein	1.2395	0.660821	-1.47376	0.139309	1.13029	0.38263
VC0926	VC0926	hypothetical protein	1.18604	0.627384	-1.45871	0.232185	1.15606	0.459089
VC0927	VC0927	UDP-N-acetyl-D-mannosamine transferase	1.21635	0.840765	-1.95355	0.716746	-1.02799	0.970147
VC0928	VC0928	hypothetical protein	1.21946	0.481855	-1.12765	0.934767	6.70235	0
VC0929	VC0929	hypothetical protein	-1.41631	0.410737	1.1087	0.919028	1.46897	0.236214
VC0930	VC0930	hemolysin-like protein	-1.09769	0.891276	-1.32855	0.664308	2.53505	0.00878639
VC0931	VC0931	hypothetical protein	1.00048	1	-1.87158	0.03128	1.74881	0.2185
VC0932	VC0932	hypothetical protein	1.01027	0.997465	-2.01473	5.11923e-06	2.51133	0.000438706
VC0934	VC0934	capsular polysaccharide biosynthesisglycosyltransferase	-1.06343	0.889774	-1.84621	4.93367e-12	1.47665	0.370161
VC0935	VC0935	hypothetical protein	-1.19252	0.667711	-2.45198	1.03036e-22	1.13916	0.597976
VC0936	VC0936	polysaccharide export-like protein	-1.03133	0.973385	-2.65231	6.41815e-32	-1.00836	0.970784
VC0937	VC0937	exopolysaccharide biosynthesis protein	1.11884	0.884618	-2.63069	3.73187e-30	1.22794	0.256743
VC0938	VC0938	hypothetical protein	1.21023	0.471735	-2.69893	8.8678e-10	-1.50494	0.254575
VC0939	VC0939	hypothetical protein	1.01909	0.98789	-1.67779	0.000257496	-1.14713	0.599053
VC0940	VC0940	hypothetical protein	-1.08738	0.96461	-1.44825	0.677953	1.20499	0.762899
glyA	VC0941	serine hydroxymethyltransferase	-1.22415	0.151116	-1.77392	0.0563905	4.67244	1.19052e-11
VC0942	VC0942	hypothetical protein	-1.2723	0.275555	1.05111	0.946291	1.01489	0.926667
VC0943	VC0943	lipoyl synthase	-1.34721	0.0369229	1.57313	0.00351374	1.03493	0.833955
lipB	VC0944	lipoate-protein ligase B	-1.43801	0.00350581	1.27194	0.239606	-1.13708	0.45001
VC0945	VC0945	hypothetical protein	-1.11511	0.90188	1.29808	0.818688	1.94414	0.0121937
VC0947	VC0947	D-alanyl-D-alanine carboxypeptidase	-1.20108	0.676692	-1.16311	0.807149	1.72847	0.0104891
VC0948	VC0948	rare lipoprotein A	-1.12507	0.512587	-1.06106	0.945128	1.59382	0.00117443
VC0949	VC0949	rod shape-determining protein RodA	1.0743	0.787532	1.07695	0.831028	1.6686	0.019454
VC0950	VC0950	penicillin-binding protein 2	-1.25674	0.231705	-1.02367	0.988979	1.95322	0.000257628
VC0951	VC0951	23S rRNA(pseudouridine(1915)-N(3))-methyltransferase RlmH	-1.00317	0.998578	-1.19119	0.319178	-1.01119	0.94702
VC0952	VC0952	hypothetical protein	-1.25969	0.212997	-1.18009	0.599982	1.1106	0.418052
holA	VC0953	DNA polymerase III subunit delta	1.10591	0.667929	-1.2623	0.366648	-1.05587	0.736575
VC0954	VC0954	rare lipoprotein B	-1.00707	0.997354	-1.12639	0.934716	1.61113	0.0163408
leuS	VC0956	leucyl-tRNA synthetase	-1.11318	0.329361	-1.14546	0.0944217	1.39098	0.0798945
VC0957	VC0957	hypothetical protein	1.17005	0.652509	1.28841	0.509008	-2.73438	1.59768e-05
lnt	VC0958	apolipoprotein N-acyltransferase	1.16832	0.303036	1.0432	0.969603	-1.16288	0.340612
VC0959	VC0959	hemolysin	1.213	0.00297383	1.05108	0.969603	1.2599	0.188093
VC0960	VC0960	metalloprotease	-1.02162	0.951135	1.05745	0.895431	1.35418	0.113484
VC0961	VC0961	PhoH family protein	-1.05947	0.783461	1.20142	0.0869063	1.25368	0.328057
VC0962	VC0962	(dimethylallyl)adenosine tRNAmethylthiotransferase	-1.08949	0.898495	-1.02609	0.988027	1.4558	0.205228
VC0963	VC0963	2-octaprenyl-3-methyl-6-methoxy-1,4-benzoquinolh ydroxylase	-1.13862	0.891799	-1.03348	0.990497	-1.16535	0.723423
VC0964	VC0964	PTS system glucose-specific transporter subunit	1.10715	0.912622	1.03792	0.941075	1.29958	0.00256639
VC0965	VC0965	phosphoenolpyruvate-protein phosphotransferase	-1.23949	0.722889	1.05482	0.942309	4.40168	0
VC0966	VC0966	phosphocarrier protein HPr	-1.09838	0.81386	1.29213	0.329761	4.44282	0
VC0968	VC0968	cysteine synthase A	-1.50312	0.323302	-1.08363	0.894683	1.62614	0.00074514
VC0969	VC0969	sulfate transport protein CysZ	-1.37062	0.176628	-1.17414	0.54394	1.06688	0.733628
VC0970	VC0970	cell division protein ZipA	1.03909	0.949023	1.00244	1	-1.26646	0.0441085
ligA	VC0971	NAD-dependent DNA ligase LigA	-1.02103	0.98789	-1.18274	0.715648	-2.18999	0.0324113
VC0972	VC0972	porin	1.93483	0.00190961	1.23542	0.659409	-2.48541	6.13936e-38
VC0973	VC0973	hypothetical protein	-1.17325	0.691157	-1.05512	0.932997	-2.03109	0.00826435
VC0974	VC0974	MerR family transcriptional regulator	-1.22997	0.278005	1.03735	0.969603	1.42043	0.0794771
VC0975	VC0975	hypothetical protein	-1.16665	0.221482	1.21564	0.12944	2.87671	0
VC0976	VC0976	hypothetical protein	-1.19956	0.27537	1.20269	0.400343	3.77507	0
VC0977	VC0977	hypothetical protein	-1.35971	0.630992	1.02339	0.995288	8.72985	0.00787365
VC0979	VC0979	short chain dehydrogenase	-1.35642	0.575535	1.02127	0.994236	-1.45938	0.0137467
VC0980	VC0980	epimerase	-1.01903	0.993339	1.27972	0.456276	-1.52093	0.00721819
VC0981	VC0981	phosphodiesterase	-1.28931	0.112399	1.16964	0.532613	1.62131	1.11224e-10
VC0982	VC0982	selenoprotein W-like protein	-1.32303	0.00161535	1.08594	0.832228	1.69645	4.18194e-09
VC0983	VC0983	regulatory protein ToxS	-1.80545	3.59749e-18	1.01492	0.972143	1.72531	0.0029445
toxR	VC0984	cholera toxin transcriptional activator	-1.75887	9.79926e-08	-1.11639	0.831001	1.41692	0.0951419
VC0985	VC0985	heat shock protein 90	-3.09309	0.000769059	1.34227	0.280202	6.76037	7.17601e-11
adk	VC0986	adenylate kinase	-1.10687	0.738347	1.06334	0.945934	1.25591	0.0715716
hemH_1	VC0987	ferrochelatase	-1.1654	0.721529	1.07571	0.921683	1.37233	0.0377994
tppB	VC0988	tripeptide transporter permease	-2.94651	4.16145e-11	1.10557	0.879119	1.38278	0.366383
rfaH	VC0990	transcriptional activator RfaH	-1.2871	0.0147438	-1.13924	0.796301	1.02954	0.919637
asnB	VC0991	asparagine synthetase B	1.11375	0.883695	1.27142	0.214024	4.50903	1.33903e-09
VC0992	VC0992	glutathione-regulated potassium-efflux systemprotein KefB	1.25156	0.536323	1.37572	0.0937475	1.56836	0.00428678
VC0993	VC0993	N-acetylglucosamine repressor	1.28673	0.023155	-1.04968	0.855743	-1.44284	0.00260956
nagA	VC0994	N-acetylglucosamine-6-phosphate deacetylase	-1.04702	0.970357	1.05899	0.950551	-1.49991	0.00303149
VC0995	VC0995	PTS system N-acetylglucosamine- specifictransporter subunit IIABC	1.05699	0.851665	-1.12174	0.434448	-1.40574	0.00209457
VC0997	VC0997	glutaminyl-tRNA synthetase	-1.22717	0.247541	-1.01755	0.995288	-1.10896	0.887833
VC0998	VC0998	hypothetical protein	1.19408	0.490029	-1.00166	1	-1.61457	0.00202659
truA	VC0999	tRNA pseudouridine synthase A	-1.02252	0.992108	-1.40404	0.747637	-1.41027	0.143115
VC1000	VC1000	acetyl-CoA carboxylase carboxyltransferasesubunit beta	1.04373	0.920703	-1.31439	0.0445646	1.15134	0.583477
VC1001	VC1001	folylpolyglutamate synthase/dihydrofolatesynthase	1.13442	0.382744	-1.07291	0.812651	1.50749	0.0008788
VC1002	VC1002	DedD protein	-1.05895	0.820491	-1.02248	0.976547	1.17377	0.17397
VC1003	VC1003	bacteriocin production protein	-1.10521	0.90102	-1.39148	0.424842	1.66536	0.00401057
VC1004	VC1004	amidophosphoribosyltransferase	-1.35228	0.213529	-1.3578	0.675757	1.52391	0.00102047
VC1005	VC1005	hypothetical protein	1.10557	0.594126	1.04411	0.941929	2.48076	6.0398e-08
VC1006	VC1006	ribonuclease T	-1.4062	0.0458522	1.05806	0.955564	1.90955	0.0324377
VC1008	VC1008	sodium-type flagellar protein MotY	-1.00488	0.99848	1.24011	0.533516	-1.17133	0.282826
VC1009	VC1009	hypothetical protein	-1.04773	0.940287	-1.14885	0.5539	-2.04715	0.000102531
VC1010	VC1010	lactoylglutathione lyase	-1.83235	5.71782e-07	-1.03052	0.946291	1.3237	0.000401868
VC1011	VC1011	endonuclease III	1.06256	0.927032	1.17328	0.691592	-1.49045	0.216578
VC1012	VC1012	electron transport complex protein RsxE	1.30728	0.256701	1.45776	0.0261865	-1.37138	0.195216
VC1013	VC1013	electron transport complex protein RnfG	-1.054	0.94146	1.1881	0.614509	1.50253	0.0470209
rnfD	VC1014	electron transport complex protein RnfD	1.16572	0.563153	1.20904	0.445185	1.50065	0.0245265
VC1015	VC1015	electron transport complex protein RnfC	1.08886	0.809804	1.06914	0.897316	1.48108	0.0100727
VC1016	VC1016	electron transport complex protein RnfB	1.14112	0.881604	1.07944	0.912381	-1.28501	0.124509
VC1017	VC1017	Na(+)-translocating NADH-quinone reductasesubunit E	1.27	0.216818	-1.15052	0.685142	1.04301	0.849389
uvrB	VC1018	excinuclease ABC subunit B	-1.10412	0.837334	-1.10687	0.919826	-1.60688	0.135157
VC1021	VC1021	LuxO repressor protein	-1.06636	0.867368	-1.05778	0.951515	-1.13312	0.525411
VC1022	VC1022	phosphorelay protein	-1.12396	0.632984	1.0252	0.969249	-1.68078	7.59831e-05
VC1023	VC1023	hypothetical protein	-1.07961	0.898495	1.03379	0.973782	-1.15738	0.331365
moaA	VC1024	molybdenum cofactor biosynthesis protein A	-1.07703	0.934143	-1.20914	0.519382	-1.04264	0.871067
VC1025	VC1025	molybdenum cofactor biosynthesis protein B	1.03403	0.970357	1.06067	0.945934	-1.09067	0.639042
moaC	VC1026	molybdenum cofactor biosynthesis protein MoaC	1.1637	0.653026	-1.07301	0.964648	1.01438	0.971249
moaD	VC1027	molybdopterin synthase small subunit	1.13359	0.815922	-1.26775	0.880758	1.04931	0.926161
VC1028	VC1028	molybdenum cofactor biosynthesis protein E	1.11989	0.829578	-1.24045	0.854101	1.02519	0.96257
VC1029	VC1029	GGDEF family protein	-1.03367	0.986798	-1.37232	0.32369	-1.08331	0.703962
VC1031	VC1031	inosine monophosphate dehydrogenase-likeprotein	1.35605	0.556673	-1.31256	0.613662	-2.53799	0.001686
zntA	VC1033	zinc/cadmium/mercury/lead-transporting ATPase	-1.10044	0.849529	1.53893	0.554701	1.25672	0.770506
VC1034	VC1034	uridine phosphorylase	1.30477	0.469672	-1.31935	0.659409	-1.95886	8.24675e-08
VC1035	VC1035	hypothetical protein	-2.18613	0.0461165	-1.38553	0.755072	-3.46988	0.084817
metG	VC1036	methionyl-tRNA synthetase	-1.27127	0.247066	-1.21469	0.492783	1.23814	0.510758
VC1037	VC1037	mrp protein	-1.01145	0.994119	1.05833	0.888294	-1.05612	0.613559
VC1038	VC1038	uridine kinase	-1.60033	0.130015	-1.18212	0.919826	1.91067	0.0192062
VC1039	VC1039	asmA protein	-1.42268	0.00275547	-1.30941	0.234817	1.63652	0.0840265
VC1040	VC1040	cob(I)yrinic acid a,c-diamideadenosyltransferase	1.17765	0.00427378	1.24232	0.0276957	2.00126	0.12439
VC1041	VC1041	phosphotyrosine protein phosphatase	1.12282	0.850471	-1.01258	0.995288	-1.00185	0.998976
VC1042	VC1042	long-chain fatty acid transport protein	-1.12995	0.90102	1.06884	0.962263	-1.05328	0.866397
VC1043	VC1043	long-chain fatty acid transport protein	-1.17476	0.499198	-1.14735	0.638562	-2.0629	0.233221
VC1044	VC1044	hypothetical protein	1.17522	0.493547	-1.22039	0.390575	-1.75461	0.0532732
VC1045	VC1045	RNA polymerase sigma factor	-1.00119	1	-1.18086	0.675817	-1.50825	0.248072
fadI	VC1046	3-ketoacyl-CoA thiolase	2.28981	0.000412305	1.52113	0.183501	-12.5399	0.000174247
fadJ	VC1047	multifunctional fatty acid oxidation complexsubunit alpha	1.99565	0.178952	1.33329	0.884047	-12.8304	3.4028e-07
VC1048	VC1048	hypothetical protein	-1.55675	0.02647	1.04036	0.903045	1.71806	7.45188e-05
VC1049	VC1049	LysR family transcriptional regulator	-1.70368	0.028485	1.17812	0.874692	1.60249	0.0410428
VC1050	VC1050	response regulator	1.48046	0.216861	-1.46837	0.129212	-1.60057	0.198173
VC1051	VC1051	hypothetical protein	1.01155	0.997465	-1.36796	0.374478	-2.27575	0.00857562
VC1052	VC1052	hypothetical protein	1.16301	0.797811	-1.24185	0.509008	1.20481	0.626455
VC1053	VC1053	adenine phosphoribosyltransferase	1.0566	0.935703	-1.08459	0.730762	1.39652	0.0370978
VC1054	VC1054	DNA polymerase III subunits gamma and tau	1.03857	0.890719	-1.07895	0.867936	1.2682	0.00659596
VC1055	VC1055	hypothetical protein	-1.06344	0.906127	1.2236	0.68932	1.88594	0.0202473
recR	VC1056	recombination protein RecR	1.00931	0.997465	1.09273	0.923699	1.59553	0.0170708
VC1057	VC1057	proteinase inhibitor	1.03844	0.987391	1.10022	0.940941	-1.9244	0.273644
VC1058	VC1058	hypothetical protein	-1.49705	0.512587	-1.85505	0.00992284	-1.62305	0.0992278
VC1059	VC1059	short chain dehydrogenase	1.50434	5.89366e-05	1.12415	0.7949	-1.02771	0.921243
VC1060	VC1060	periplasmic protease	1.18761	0.0548827	1.17296	0.199106	-1.04659	0.687587
VC1061	VC1061	cysteine synthase/cystathionine beta- synthasefamily protein	1.51807	0.719936	4.75297	6.5206e-07	-4.89819	0.0153984
VC1062	VC1062	AsnC family transcriptional regulator	-1.16627	0.852483	1.33756	0.60882	-1.72357	0.000343073
VC1063	VC1063	acyl-CoA thioesterase II	-1.67653	0.00530644	-1.23845	0.276138	-1.53746	0.069667
VC1064	VC1064	lipoprotein-like protein	-1.42856	0.00483053	-1.30004	0.899645	-1.87468	0.135038
VC1065	VC1065	methylated-DNA--protein- cysteinemethyltransferase-like protein	-1.19299	0.632984	-1.26022	0.689746	-1.37765	0.0995267
VC1066	VC1066	hypothetical protein	1.67925	9.0623e-05	1.35069	0.491648	-1.11068	0.56335
VC1067	VC1067	hypothetical protein	-1.18863	0.512602	1.08731	0.895099	-1.01675	0.94702
VC1068	VC1068	ArsR family transcriptional regulator	-1.09659	0.973385	1.07725	0.986553	-1.19179	0.759556
VC1069	VC1069	glyceraldehyde-3-phosphate dehydrogenase	1.2268	0.786266	1.16817	0.854101	1.39515	0.309964
VC1070	VC1070	phosphatase	1.43424	0.316418	1.12954	0.932305	-1.22982	0.530319
VC1071	VC1071	transporter	1.21487	0.923573	-1.27791	0.929574	1.03087	0.970423
VC1073	VC1073	chitinase	1.17744	0.923573	-1.07752	0.986677	-1.16512	0.776421
VC1074	VC1074	hypothetical protein	-1.0415	0.970357	-1.01475	0.995288	1.90969	0.113437
VC1075	VC1075	hypothetical protein	-1.28767	0.738411	-1.03191	0.987254	-1.20921	0.433108
VC1076	VC1076	AraC family transcriptional regulator	-1.23831	0.860974	-1.16409	0.897316	-1.3945	0.069371
VC1077	VC1077	hypothetical protein	-1.19415	0.494333	1.25925	0.253715	6.43898	0
VC1078	VC1078	hypothetical protein	-1.28886	0.646822	1.11352	0.941929	-1.28624	0.529726
VC1079	VC1079	hypothetical protein	-1.10874	0.769303	-1.10051	0.926922	1.08067	0.749321
VC1080	VC1080	hypothetical protein	1.05525	0.980327	1.99292	0.0366193	-1.26196	0.559664
VC1081	VC1081	response regulator	1.17693	0.860974	1.88004	0.00424637	-1.38254	0.349712
VC1082	VC1082	response regulator	1.59759	0.294247	1.73485	0.262865	-2.91614	0.000731621
VC1083	VC1083	hypothetical protein	1.40048	0.670985	1.45721	0.430479	-2.85106	0.00445095
VC1084	VC1084	sensory box sensor histidine kinase	-1.07782	0.981914	1.12268	0.945128	-2.77087	2.86282e-05
VC1085	VC1085	sensor histidine kinase	-1.20215	0.91413	1.1558	0.923699	-1.8532	0.000159783
VC1086	VC1086	response regulator	-1.01645	0.997465	1.12649	0.933703	-1.40591	0.0735679
VC1087	VC1087	response regulator	-1.0744	0.923573	-1.00611	0.995324	-1.40247	0.0203105
VC1088	VC1088	sensor histidine kinase	-1.0855	0.973315	-1.14645	0.933703	-1.31449	0.310875
VC1089	VC1089	periplasmic binding protein-like protein	-1.2262	0.939828	1.25777	0.907272	-1.44235	0.346923
VC1091	VC1091	oligopeptide ABC transporter substrate- bindingprotein	4.56142	0	1.52076	0.0021055	-1.07576	0.72579
oppB	VC1092	oligopeptide transporter permease	2.76762	0.0787372	-1.19057	0.677953	-1.92434	0.125631
VC1093	VC1093	oligopeptide ABC transporter permease	2.94847	0.0461165	-1.16885	0.726019	-1.86031	0.0334715
oppD	VC1094	oligopeptide ABC transporter ATP-bindingprotein	3.01226	7.22053e-06	-1.09291	0.777423	-1.36177	0.14939
VC1095	VC1095	oligopeptide ABC transporter ATP-bindingprotein	3.21157	0	1.0262	0.969603	-1.11801	0.444934
VC1096	VC1096	hypothetical protein	-1.02074	0.997465	-1.04403	0.99221	-1.58005	0.121637
VC1097	VC1097	phosphate acetyltransferase	-2.50125	1.47502e-12	1.41326	0.00297205	3.09398	0.000402156
VC1098	VC1098	acetate kinase	-2.68459	1.46253e-67	1.14257	0.647661	5.21884	0.000297186
VC1099	VC1099	hypothetical protein	-1.12573	0.333927	-1.18269	0.50154	-2.61472	1.38537e-17
VC1100	VC1100	hypothetical protein	-1.06021	0.956348	-1.14754	0.829164	-2.40421	4.00505e-11
VC1101	VC1101	hypothetical protein	1.926	3.16123e-05	2.01444	0	-2.65201	0.113233
VC1102	VC1102	ABC transporter permease	2.46862	6.77805e-06	1.24973	0.76065	-3.13546	0.00085155
VC1103	VC1103	ABC transporter ATP-binding protein	2.78101	0.000680283	-1.08036	0.982024	-3.81083	2.28212e-05
VC1104	VC1104	GGDEF family protein	-1.17093	0.730279	1.03943	0.986677	-1.04603	0.907456
VC1105	VC1105	hypothetical protein	-1.20494	0.700453	-1.19598	0.716746	1.12219	0.69257
VC1106	VC1106	preprotein translocase SecA subunit-likeprotein	1.11446	0.861037	1.09013	0.929574	1.85561	0.0391257
lolA	VC1107	outer-membrane lipoprotein carrier protein	-1.22075	0.277615	-1.1237	0.732969	-1.24089	0.155091
VC1108	VC1108	recombination factor protein RarA	-1.15003	0.581259	-1.12661	0.854101	-1.27166	0.0726008
VC1110	VC1110	seryl-tRNA synthetase	-1.14382	0.565394	-1.19976	0.0455762	1.97809	3.18182e-11
VC1111	VC1111	adenosylmethionine-- 8-amino-7-oxononanoateaminotransferase BioA	-1.08569	0.938928	-1.09853	0.870381	3.10547	1.75881e-05
VC1112	VC1112	biotin synthase	-1.03027	0.959553	-1.20727	0.848076	1.76272	0.00400709
VC1113	VC1113	8-amino-7-oxononanoate synthase	1.08716	0.794611	-1.28112	0.647585	1.35633	0.199271
VC1114	VC1114	biotin synthesis protein BioC	1.14092	0.73327	-1.34934	0.491498	1.91774	0.00605823
bioD	VC1115	dithiobiotin synthetase	-1.14176	0.567258	1.25954	0.567908	3.53227	0
VC1116	VC1116	hypothetical protein	4.58615	0.0278075	2.65699	0.343146	-3.02149	0.0131235
VC1117	VC1117	heat shock protein HtpX	-1.05371	0.821133	1.10914	0.797195	4.49042	0
VC1118	VC1118	transcriptional regulator	1.19474	0.780586	1.47421	0.316402	-1.38357	0.179517
VC1119	VC1119	short chain dehydrogenase	1.81649	0.0499291	1.41766	0.36792	-1.32621	0.239499
VC1120	VC1120	hypothetical protein	1.37019	0.659937	1.32042	0.732994	-1.03374	0.926359
VC1121	VC1121	hypothetical protein	1.15707	0.794611	1.04115	0.980275	-2.80098	9.6538e-20
VC1122	VC1122	cyclopropane-fatty-acyl-phospholipid synthase	1.15849	0.889547	1.00704	0.997157	-2.70584	0.00124593
VC1123	VC1123	hypothetical protein	1.34807	0.719936	-1.28436	0.793938	-2.6093	8.01014e-11
VC1124	VC1124	hypothetical protein	1.17923	0.824115	-1.07146	0.955589	-1.91282	0.00210716
VC1125	VC1125	hypothetical protein	1.31851	0.567258	-1.38747	0.602788	-2.26302	0.00535246
VC1126	VC1126	adenylosuccinate lyase	-1.42517	0.285601	1.10209	0.888294	2.72532	6.61804e-06
VC1127	VC1127	hypothetical protein	-1.4143	0.315345	-1.24293	0.442957	-1.20006	0.240435
mnmA	VC1128	tRNA-specific 2-thiouridylase MnmA	-1.66323	4.99951e-05	-1.42817	0.130998	-1.37039	0.0649637
VC1129	VC1129	inosine-guanosine kinase	-1.13161	0.779008	1.07126	0.970481	1.86458	0.0649637
VC1130	VC1130	DNA-binding protein H-NS	-1.18517	0.0199083	1.13227	0.812651	1.24231	0.238228
VC1131	VC1131	hypothetical protein	-1.2363	0.397563	-2.96967	0.00591186	1.22378	0.397979
hisG	VC1132	ATP phosphoribosyltransferase	1.45659	0.0720794	1.06568	0.982024	7.05563	4.15274e-06
hisD	VC1133	histidinol dehydrogenase	-1.08559	0.873827	-1.07595	0.951515	2.42942	3.60616e-06
VC1134	VC1134	histidinol-phosphate aminotransferase	-1.35528	0.165928	-1.50459	0.18174	-1.11013	0.699864
VC1135	VC1135	imidazole glycerol- phosphatedehydratase/histidinol phosphatase	-1.43639	0.00254474	-1.75429	0.0175592	-1.19449	0.474142
hisH	VC1136	imidazole glycerol phosphate synthase subunitHisH	-1.45109	0.00689508	-1.85413	0.0913521	-1.30433	0.449859
VC1137	VC1137	1-(5-phosphoribosyl)-5-[(5-phosphoribosylamino)m ethylideneamino]imidazole-4-carboxamide isomerase	-1.28201	0.0747967	-1.97937	0.186189	-1.06141	0.882047
VC1138	VC1138	imidazole glycerol phosphate synthase subunitHisF	-1.31792	0.115621	-1.94048	0.129212	1.22197	0.343598
VC1139	VC1139	bifunctional phosphoribosyl- AMPcyclohydrolase/phosphoribosyl-ATP pyrophosphatase protein	-1.39121	0.00102229	-1.81704	0.00171716	1.54507	1.71143e-06
VC1140	VC1140	23S rRNA pseudouridine synthase E	-1.31296	0.50961	-1.19373	0.767629	1.92546	0.0135473
VC1141	VC1141	isocitrate dehydrogenase	1.97766	4.90299e-05	1.30936	0.709636	-1.37923	0.38359
VC1142	VC1142	cold shock-like protein CspD	5.5345	4.42403e-07	2.31894	0.0564215	1.01747	0.988917
clpS	VC1143	ATP-dependent Clp protease adaptor protein ClpS	-1.48664	3.30772e-07	-1.01986	0.988027	-1.02683	0.904594
clpA	VC1144	ATP-dependent Clp protease ATP-binding subunit	-1.34494	0.00874721	-1.31995	0.0131961	-2.93939	2.61941e-05
VC1145	VC1145	hypothetical protein	-1.26465	0.316418	-1.41261	0.329761	-1.30311	0.269832
grxA	VC1146	glutaredoxin 1	-1.16416	0.885111	1.04401	0.971768	1.73054	0.000201577
VC1147	VC1147	iron-containing alcohol dehydrogenase	1.31697	0.355243	1.46209	0.0863947	-1.40923	0.106376
VC1148	VC1148	DNA-binding transcriptional regulator HexR	1.02044	0.992108	1.30931	0.114434	2.97834	3.2716e-07
VC1149	VC1149	glutamate decarboxylase	-1.10692	0.77998	-1.21514	0.414512	1.122	0.695594
VC1150	VC1150	hypothetical protein	1.71342	0.00381795	-1.05037	0.983182	-1.29191	0.00815383
VC1151	VC1151	hypothetical protein	1.20361	0.661369	1.00242	1	1.25788	0.31293
VC1152	VC1152	hypothetical protein	-1.33649	0.0100266	-1.1803	0.28917	1.16469	0.532359
VC1153	VC1153	hypothetical protein	2.00356	0.175019	1.66619	0.0801852	1.00315	0.987723
VC1154	VC1154	hypothetical protein	-1.5514	0.000135204	-1.04807	0.897316	-1.21335	0.0901371
VC1155	VC1155	response regulator	1.49106	0.190861	1.46377	0.336473	-3.11217	2.32096e-06
VC1156	VC1156	sensor histidine kinase	1.45148	0.594126	1.26826	0.366648	-1.70194	4.50878e-06
VC1158	VC1158	hypothetical protein	-1.01609	0.993339	1.00913	0.997157	1.09521	0.777067
VC1159	VC1159	3-phosphoserine/phosphohydroxythreonineaminotran sferase	1.3207	0.27537	-1.40422	0.810209	1.3346	0.491745
VC1160	VC1160	hypothetical protein	-1.26157	0.236895	-1.17881	0.557674	2.23765	0.000513473
VC1161	VC1161	gonadoliberin III-like protein	-1.32326	0.312085	-1.11732	0.842699	2.37188	0.000242812
VC1162	VC1162	hypothetical protein	-1.40086	0.437586	-1.0294	0.991805	1.41519	0.391203
VC1163	VC1163	hypothetical protein	-1.10808	0.890058	1.30099	0.462344	1.31336	0.395504
VC1164	VC1164	hypothetical protein	-1.03953	0.985748	-1.01286	0.995288	1.54497	0.171089
VC1165	VC1165	hypothetical protein	-1.13775	0.914711	1.04696	0.988027	-1.00599	0.994301
aspS	VC1166	aspartyl-tRNA synthetase	-1.05156	0.940181	-1.14818	0.233751	1.22693	0.150563
VC1167	VC1167	thymidine kinase	-1.04206	0.969516	-1.08675	0.947708	1.35498	0.451931
VC1168	VC1168	proton/glutamate symporter	1.43331	0.570364	-1.98245	0.625135	3.10786	0.178956
trpA	VC1169	tryptophan synthase subunit alpha	-1.10129	0.527983	1.05055	0.941929	-1.23285	0.168157
VC1170	VC1170	tryptophan synthase subunit beta	-1.13789	0.512587	1.24008	0.046417	-1.1537	0.502522
VC1171	VC1171	bifunctional indole-3-glycerol phosphatesynthase/phosphoribosylanthranilate isomerase	-1.3745	0.0624443	1.223	0.0573041	-1.38008	0.222195
trpD	VC1172	anthranilate phosphoribosyltransferase	-1.2111	0.492445	1.36175	0.168348	-1.92871	0.189461
VC1173	VC1173	anthranilate synthase component II	-1.09953	0.890058	1.25226	0.732994	-5.9772	0.079107
VC1174	VC1174	anthranilate synthase component I	-1.11077	0.890719	1.33453	0.340628	-11.353	0.0032917
VC1177	VC1177	hypothetical protein	-1.10233	0.840765	-1.0335	0.982024	-1.03243	0.915532
VC1178	VC1178	hypothetical protein	-1.12066	0.642479	-1.06741	0.897316	-1.18405	0.254731
VC1179	VC1179	23S rRNA pseudouridylate synthase B	1.07414	0.943677	-1.52764	0.524652	-1.23279	0.443956
VC1180	VC1180	cysteine/glutathione ABC transportermembrane/ATP-binding protein	-1.03874	0.943677	1.13098	0.647576	-1.19093	0.234144
VC1181	VC1181	cysteine/glutathione ABC transportermembrane/ATP-binding protein	-1.04895	0.927032	-1.03256	0.969603	1.08231	0.547488
VC1182	VC1182	thioredoxin reductase	-1.21278	0.24839	1.00998	0.988027	1.20363	0.313034
VC1183	VC1183	hypothetical protein	-1.399	0.491981	1.07464	0.945934	-11.9569	0.132322
VC1184	VC1184	NifS-like protein	-1.25964	0.730279	-1.29789	0.561354	-12.4919	0.0105151
VC1185	VC1185	GGDEF family protein	1.66853	0.0122677	1.08815	0.938223	-1.47806	0.016907
VC1186	VC1186	SanA protein	1.07148	0.890058	1.03215	0.975689	-1.30204	0.213521
VC1187	VC1187	hypothetical protein	1.16958	0.81386	1.14183	0.857758	-1.28183	0.330387
VC1188	VC1188	malate dehydrogenase	1.07959	0.76428	1.07839	0.73916	-1.13724	0.69375
VC1189	VC1189	hypothetical protein	-1.1958	0.448463	1.70589	1.09442e-05	2.61748	0.00141857
hemH_2	VC1190	phosphoribosylaminoimidazole- succinocarboxamidesynthase	-1.32646	0.017219	-1.31151	0.669395	1.28673	0.0980846
VC1191	VC1191	hypothetical protein	1.0904	0.884618	-1.11139	0.911771	-2.11234	2.88332e-08
VC1193	VC1193	hypothetical protein	1.35509	0.721529	1.04612	0.99221	-1.30064	0.580141
VC1194	VC1194	hypothetical protein	1.08961	0.911808	1.02824	0.988027	-1.01759	0.966424
VC1195	VC1195	lipoprotein	-1.40411	0.00781423	-1.03707	0.92733	2.17515	5.19358e-05
VC1196	VC1196	hypothetical protein	-1.09793	0.935228	-1.29764	0.539402	2.04283	0.00214936
VC1197	VC1197	hypothetical protein	-1.13701	0.860974	1.04661	0.942309	1.11733	0.345913
VC1198	VC1198	hypothetical protein	1.3397	0.0657189	-1.01163	0.990497	1.26085	0.223911
VC1199	VC1199	hypothetical protein	-1.13579	0.818232	-1.22219	0.515153	-1.64108	0.127309
VC1200	VC1200	serine protease	-1.39214	0.118814	-1.70906	0.180697	-1.24301	0.4936
VC1201	VC1201	hypothetical protein	1.15491	0.761342	-1.19962	0.0933442	2.43358	1.72305e-11
hutH	VC1202	histidine ammonia-lyase	-1.0217	0.997465	1.27049	0.739592	-3.95303	2.54483e-07
VC1203	VC1203	urocanate hydratase	-1.1252	0.972595	1.24281	0.83843	-7.6837	2.48377e-11
VC1204	VC1204	formimidoylglutamase	1.15948	0.968904	1.43514	0.833246	-17.4592	1.21073e-22
VC1205	VC1205	imidazolonepropionase	1.09143	0.977867	1.15829	0.955564	-7.17851	2.43417e-10
VC1206	VC1206	histidine utilization repressor	-1.07853	0.970357	1.23903	0.67056	-1.99417	0.00484001
VC1207	VC1207	hypothetical protein	-1.79976	0.0450556	1.12977	0.879119	-1.32885	0.48889
VC1208	VC1208	dsDNA-mimic protein	-1.09769	0.493547	1.0111	0.995288	1.94547	0.0133398
VC1209	VC1209	elongation factor P	-1.03114	0.859715	1.12512	0.748458	1.94638	0.000549582
VC1210	VC1210	hypothetical protein	-1.24609	0.396293	-1.09772	0.858389	-1.21528	0.240483
VC1211	VC1211	hypothetical protein	-1.22346	0.763801	-1.01694	0.995288	-1.26648	0.294512
VC1212	VC1212	DNA polymerase II	-1.25798	0.691746	1.02946	0.988979	-1.05736	0.873956
VC1213	VC1213	response regulator	1.18131	0.10065	-1.10076	0.786287	-1.98345	7.36141e-13
uvrC	VC1214	excinuclease ABC subunit C	1.16845	0.669385	-1.1094	0.854101	-1.05252	0.790138
VC1215	VC1215	CDP-diacylglycerol-- glycerol-3-phosphate3-phosphatidyltransferase	-1.12715	0.797055	-1.1211	0.863246	1.63951	0.0520841
VC1216	VC1216	GGDEF family protein	-1.27041	0.615324	1.25385	0.621497	1.88261	8.48624e-05
VC1217	VC1217	hypothetical protein	-1.31191	0.615296	1.39205	0.129212	5.65156	0
pheS	VC1219	phenylalanyl-tRNA synthetase subunit alpha	-1.19759	0.702338	-1.15293	0.895615	-1.00974	0.988917
pheT	VC1220	phenylalanyl-tRNA synthetase subunit beta	1.00407	0.99848	-1.30191	0.84141	1.16365	0.692267
ihfA	VC1222	integration host factor subunit alpha	-1.2837	0.22069	1.16606	0.798221	-1.97856	0.0460457
VC1223	VC1223	hypothetical protein	-1.53222	0.000824392	-1.00088	1	2.09642	0.000561141
VC1224	VC1224	hypothetical protein	1.05271	0.920703	-1.1444	0.862121	2.78474	0.000639523
VC1226	VC1226	thiopurine S-methyltransferase	-1.09096	0.642151	-1.6477	0.129212	-1.61792	0.137893
VC1227	VC1227	hypothetical protein	-1.11621	0.923573	-1.37388	0.668744	-2.34829	0.218309
purT	VC1228	phosphoribosylglycinamide formyltransferase 2	-1.03803	0.923573	-1.07622	0.945934	1.77805	0.0161325
VC1229	VC1229	hypothetical protein	2.70691	0.00692049	1.68245	0.729106	-1.06463	0.932188
VC1231	VC1231	cytidine deaminase	-1.1167	0.893734	-1.70963	0.000346789	-1.5653	0.0654845
VC1232	VC1232	hypothetical protein	-1.00853	0.997465	-1.00275	0.999782	1.0148	0.951493
VC1233	VC1233	hypothetical protein	-1.16629	0.72826	1.10768	0.871344	-1.39575	0.0365373
sbcB	VC1234	exonuclease I	-1.25659	0.498351	1.08137	0.912381	1.14341	0.509568
VC1235	VC1235	sodium/dicarboxylate symporter	-2.94175	1.30879e-05	1.05451	0.877711	4.53843	7.7527e-12
VC1236	VC1236	PilB-like protein	-1.11818	0.914711	-1.1612	0.858389	-1.79474	8.26021e-05
cobT	VC1237	nicotinate-nucleotide-- dimethylbenzimidazolephosphoribosyltransferase	2.17025	0.151044	1.02577	0.990497	1.3252	0.49996
cobS	VC1238	adenosylcobinamide-GDP ribazoletransferase	1.69977	0.0117369	1.15996	0.897316	-1.0394	0.943134
cobU	VC1239	adenosylcobinamide kinase/adenosylcobinamidephosphate guanyltransferase	1.54145	0.0380708	1.33306	0.194706	1.26993	0.441402
VC1240	VC1240	alpha-ribazole-5'-phosphate phosphatase	1.60583	0.266886	1.35121	0.414666	1.29643	0.426333
VC1242	VC1242	succinylglutamate desuccinylase	1.96471	0.0189962	1.11514	0.757679	-1.51836	0.00100663
VC1244	VC1244	vtamin B12-transporter permease	1.46569	0.64286	-1.41314	0.869846	-1.39863	0.619475
VC1245	VC1245	vitamin B12-transporter ATPase	1.03303	0.9862	-1.37649	0.383123	1.09189	0.791721
VC1246	VC1246	hypothetical protein	-1.45374	0.41004	-1.01532	0.995288	3.07848	0.00264505
VC1247	VC1247	hypothetical protein	-1.28103	0.644946	-1.32983	0.0458538	-1.4464	0.013715
VC1248	VC1248	methyl-accepting chemotaxis protein	1.74644	0.464272	2.70076	0.0122018	-2.7148	0.0317501
VC1249	VC1249	hypothetical protein	1.11126	0.944939	1.51935	0.199106	-1.78924	0.413465
VC1250	VC1250	hypothetical protein	-1.29599	0.103006	-1.12458	0.456276	1.31044	0.0111788
VC1252	VC1252	competence damage protein CinA	-1.13117	0.871007	-1.13713	0.750461	-1.09233	0.756952
VC1253	VC1253	hypothetical protein	1.1198	0.76761	-1.19937	0.400125	-1.24129	0.0539576
VC1254	VC1254	(Fe-S)-binding protein	1.12229	0.791826	1.27087	0.150911	-1.31173	0.141238
nrdB	VC1255	ribonucleotide-diphosphate reductase subunitbeta	1.08226	0.91968	1.30046	0.102956	-1.5005	0.0176342
VC1256	VC1256	ribonucleotide-diphosphate reductase subunitalpha	1.114	0.761342	1.23498	0.0313256	-3.08234	3.62505e-08
VC1257	VC1257	3-demethylubiquinone-9 3-methyltransferase	-1.14258	0.739808	-1.09094	0.812651	-1.36102	0.00550837
VC1258	VC1258	DNA gyrase subunit A	1.19015	0.605268	-1.06934	0.824041	-1.40562	0.0389517
VC1259	VC1259	hypothetical protein	-1.17667	0.428655	1.16193	0.884047	1.23228	0.593735
VC1260	VC1260	AraC family transcriptional regulator	-1.3717	0.214454	1.04302	0.969603	-1.1558	0.499758
VC1261	VC1261	hypothetical protein	-1.1819	0.923573	1.04421	0.995288	-1.25223	0.664439
VC1262	VC1262	hypothetical protein	-1.12695	0.898379	1.03529	0.995288	-1.518	0.530754
ribA	VC1263	GTP cyclohydrolase II	-1.57242	0.000373541	-1.14342	0.554701	1.53172	0.524718
VC1264	VC1264	iron-regulated protein A	-1.36709	0.134909	1.40699	0.402926	2.58588	1.73391e-05
VC1265	VC1265	hypothetical protein	-1.2671	0.567426	1.24844	0.497212	2.11397	0.0103364
VC1266	VC1266	hypothetical protein	-1.46842	0.118666	1.36826	0.27078	1.44118	0.32635
VC1267	VC1267	hypothetical protein	-1.24607	0.636446	1.43714	0.258629	1.1857	0.600125
VC1268	VC1268	hypothetical protein	-1.20575	0.370355	1.08169	0.907904	1.08872	0.646341
VC1269	VC1269	hypothetical protein	1.41745	0.0743142	-1.20763	0.282954	-2.22144	6.47901e-56
VC1270	VC1270	glyoxylase II family protein	1.33896	0.303341	-1.49087	0.202233	-3.19818	9.06546e-09
VC1271	VC1271	hypothetical protein	1.02939	0.994119	-1.55922	0.549604	-1.74674	0.16769
VC1272	VC1272	hypothetical protein	1.2343	0.0543118	1.81162	0.0138714	2.72742	0.000668506
VC1273	VC1273	ABC transporter substrate-binding protein	1.24454	0.889774	-1.03998	0.995288	-1.34294	0.473283
VC1274	VC1274	hypothetical protein	1.45899	0.378012	1.44196	0.400882	1.37167	0.347495
VC1275	VC1275	hypothetical protein	2.27656	0.0335459	1.40854	0.593644	-1.68336	0.217034
VC1276	VC1276	sensor histidine kinase	1.59086	0.00169431	1.3626	0.18805	-1.24275	0.337911
VC1277	VC1277	LuxR family transcriptional regulator	1.0643	0.890058	1.03025	0.969603	-1.57739	0.00287785
VC1278	VC1278	MarR family transcriptional regulator	-1.05719	0.913696	1.00755	0.996482	1.12851	0.617997
VC1279	VC1279	BCCT family transporter	1.04598	0.941792	-1.23907	0.912381	1.89537	0.012306
VC1280	VC1280	hypothetical protein	1.03661	0.987544	1.22145	0.720787	-1.38472	0.534159
VC1281	VC1281	PTS system cellobiose-specific transportersubunit IIB	1.98798	0.337358	2.26488	0.0778731	-1.40409	0.123171
VC1282	VC1282	PTS system cellobiose-specific transportersubunit IIC	1.06967	0.984551	1.49973	0.554701	-1.18636	0.587768
VC1283	VC1283	PTS system cellobiose-specific transportersubunit IIA	1.32599	0.923573	1.00551	1	-2.33083	0.0404325
VC1284	VC1284	6-phospho-beta-glucosidase	1.06056	0.987824	1.10011	0.969603	-1.62152	0.0648112
VC1285	VC1285	hypothetical protein	-1.17877	0.691746	1.0096	0.995288	-1.27722	0.0326436
VC1286	VC1286	LacI family transcription regulator	1.16118	0.460785	-1.00365	0.997157	-1.67427	0.00532019
VC1287	VC1287	glucosyltransferase MdoH	1.25478	0.239956	1.2732	0.350136	1.62561	0.00923615
mdoG	VC1288	glucan biosynthesis protein G	-1.07442	0.837334	-1.04369	0.945934	1.22054	0.0881935
VC1289	VC1289	methyl-accepting chemotaxis protein	-1.1008	0.27733	1.49686	0.000419057	2.51266	0.00245921
VC1290	VC1290	DNA polymerase III subunit epsilon	1.00953	0.99848	1	1	-1.87484	0.00028488
VC1291	VC1291	hypothetical protein	-1.26805	0.556673	-1.02815	0.988027	-1.41074	0.453864
VC1293	VC1293	aromatic amino acid aminotransferase	1.49108	1.82675e-06	-1.07915	0.877099	4.77506	4.30178e-07
VC1294	VC1294	hypothetical protein	-1.81171	0.0124917	1.38586	0.334968	1.40746	0.527314
VC1295	VC1295	hypothetical protein	-1.52018	0.269204	1.2173	0.70513	1.67452	0.0665609
VC1296	VC1296	phosphomethylpyrimidine kinase	-1.17031	0.781043	-1.27216	0.617205	-1.10449	0.671042
asnC	VC1297	asparaginyl-tRNA synthetase	-1.28699	0.000676539	-1.10985	0.751505	1.22554	0.288148
VC1298	VC1298	methyl-accepting chemotaxis protein	2.46111	1.02215e-06	1.47411	0.0519574	-1.99396	3.04687e-25
VC1299	VC1299	6-carboxytetrahydropterin synthase QueD	-1.80523	0.00492762	-1.20079	0.751505	-1.19359	0.628077
VC1300	VC1300	L-serine dehydratase 1	-1.48741	0.00836843	-1.05368	0.896483	2.80266	0.000940431
VC1301	VC1301	serine transporter	1.49743	2.00269e-05	1.61672	0.00238768	2.64301	0.000107547
VC1302	VC1302	MutT/nudix family protein	-1.20443	0.873827	1.01662	0.995288	-1.29801	0.475319
VC1303	VC1303	para-aminobenzoate synthase component I	-1.25447	0.47799	-1.12575	0.812651	1.20713	0.51698
VC1304	VC1304	fumarate hydratase, class I	1.40533	0.04838	1.09434	0.914935	-1.73549	5.68088e-10
VC1305	VC1305	hypothetical protein	1.37183	0.45977	1.18069	0.677272	-1.8019	5.43749e-06
VC1306	VC1306	hypothetical protein	-1.17286	0.739808	-1.00336	0.999057	-1.80511	0.1633
VC1307	VC1307		1.00174	1	-1.14401	0.957996	-2.66119	0.00279845
VC1308	VC1308	transcriptional regulator TyrR	-1.43334	0.0565467	-1.09882	0.812651	1.25671	0.117235
VC1309	VC1309	ribosomal-protein-alanine acetyltransferase	-1.31015	0.383157	-1.02442	0.990497	-1.24339	0.193156
VC1310	VC1310	hypothetical protein	1.14122	0.781327	1.18705	0.675757	-1.05398	0.828423
VC1311	VC1311	hypothetical protein	1.02029	0.995683	-1.02135	0.995288	1.2695	0.626343
alr_2	VC1312	alanine racemase	-1.54878	0.0769757	1.39766	0.322395	1.80735	0.00841993
VC1313	VC1313	methyl-accepting chemotaxis protein	-1.05063	0.961623	1.2663	0.316402	-1.4017	0.0779146
VC1314	VC1314	transporter	1.44775	0.247589	1.74905	0.0488595	1.656	0.0118715
VC1315	VC1315	sensor histidine kinase	2.28865	0.422281	2.88157	0.0710736	1.42586	0.135683
VC1316	VC1316	chemotaxis protein CheY	1.00643	0.997465	-1.18129	0.732994	1.02874	0.930462
VC1317	VC1317	hypothetical protein	-1.02177	0.923573	-1.0405	0.943785	1.67957	2.6763e-10
VC1318	VC1318	outer membrane protein OmpV	1.15793	0.939828	1.33248	0.668744	2.96929	0.0399323
VC1319	VC1319	sensor histidine kinase	-1.07559	0.496977	-1.23482	0.00931819	1.04438	0.35075
VC1320	VC1320	DNA-binding response regulator	-1.17599	0.00949413	-1.37148	6.84474e-08	-1.31115	1.27595e-05
VC1321	VC1321	hypothetical protein	1.1888	0.319713	1.09275	0.754446	2.59508	8.35398e-11
VC1322	VC1322	hypothetical protein	1.11202	0.925827	1.03799	0.988027	-1.58911	0.0442941
VC1323	VC1323	hypothetical protein	1.02764	0.997919	-1.27154	0.933626	1.22928	0.720979
VC1325	VC1325	galactoside ABC transporter periplasmicD- galactose/D-glucose-binding protein	1.87092	0.0458444	1.03891	0.986677	-3.25647	1.9757e-17
VC1327	VC1327	galactose/methyl galaxtoside transporterATP- binding protein	1.37972	0.820434	-1.13659	0.946291	-3.47615	2.69778e-05
mglC	VC1328	beta-methylgalactoside transporter innermembrane protein	1.28223	0.91967	1.01975	0.995288	-4.2572	0.00212617
VC1329	VC1329	opacity protein-like protein	-1.38791	0.50961	1.70622	0.617205	-1.27865	0.806271
VC1330	VC1330	hypothetical protein	-1.67175	0.551667	1.11829	0.971818	1.13421	0.905582
VC1332	VC1332	hypothetical protein	-1.14783	0.970357	1.00742	1	-18.563	0.113074
VC1333	VC1333	hypothetical protein	-1.55534	0.873755	-1.23415	0.953563	-49.6971	0.235627
VC1334	VC1334	hypothetical protein	-1.12324	0.992108	1.03102	0.996199	-151.154	0.345283
VC1335	VC1335	GntR family transcriptional regulator	1.54904	0.465076	1.95768	0.0608574	-13.3571	0.00270461
prpB	VC1336	2-methylisocitrate lyase	1.31409	0.837334	1.37709	0.462096	-11.1567	0.0510638
VC1337	VC1337	methylcitrate synthase	1.47752	0.86064	-1.22871	0.93087	-10.6496	0.172794
VC1338	VC1338	aconitate hydratase	1.09901	0.985748	1.07383	0.978662	-2.64449	0.0601514
VC1339	VC1339	hypothetical protein	1.4336	0.860974	1.29937	0.798221	-1.17823	0.550619
VC1340	VC1340	prpE protein	1.28331	0.860974	1.18421	0.878959	-1.35254	0.0962446
VC1341	VC1341	acetyltransferase	-1.45879	0.556673	-1.53682	0.0160807	-1.12496	0.611482
VC1342	VC1342	MutT/nudix family protein	-1.38512	0.111833	-1.68967	0.0588114	-1.19365	0.485974
VC1343	VC1343	M20A family peptidase	-1.15372	0.893734	2.56563	0.408531	11.1769	9.37503e-09
VC1344	VC1344	4-hydroxyphenylpyruvate dioxygenase	1.05473	0.992108	-1.03298	0.995288	-2.50546	0.00310578
VC1345	VC1345	oxidoreductase	1.01413	0.99848	-1.02911	0.995288	-1.87604	0.0057642
VC1346	VC1346	hypothetical protein	-1.02503	0.997465	-1.14404	0.949604	-2.44327	0.0150793
VC1347	VC1347	glutathione S-transferase	-1.12094	0.923573	-1.11706	0.934716	-2.0203	0.0360712
VC1348	VC1348	response regulator	1.0085	0.99848	1.15695	0.920779	-1.47034	0.299101
VC1349	VC1349	sensory box sensor histidine kinase/responseregulator	1.03909	0.981914	-1.12963	0.851265	-1.36592	0.0414359
VC1350	VC1350	antioxidant	1.26528	0.0657189	1.36026	0.0710272	1.88112	0.249426
VC1353	VC1353	GGDEF family protein	1.54492	0.0518501	1.0421	0.979734	-1.804	3.82385e-05
VC1354	VC1354	hypothetical protein	-1.10573	0.866929	-1.24672	0.509008	1.006	0.98963
VC1355	VC1355	acylphosphatase	-1.13746	0.860974	1.19098	0.748653	-1.31214	0.0721567
VC1356	VC1356	sulfite reductase subunit gamma-like protein	-1.22026	0.700453	1.05235	0.969249	-1.16128	0.416247
VC1358	VC1358	hypothetical protein	-1.16958	0.337153	1.14343	0.812583	2.89045	1.00868e-06
VC1359	VC1359	amino acid ABC transporter ATP-binding protein	1.49843	0.579637	1.6354	0.00535066	-1.30777	0.520395
VC1360	VC1360	amino acid ABC transporter permease	1.80089	0.491981	1.73547	0.210645	-3.51666	0.00605453
VC1361	VC1361	amino acid ABC transporter permease	-1.06229	0.981914	1.38478	0.593859	-3.17952	0.0549263
VC1362	VC1362	amino acid ABC transporter substrate- bindingprotein	2.42651	0.00713197	2.3779	0.0426581	-2.79334	0.0624823
VC1363	VC1363	siroheme synthase component enzyme	-1.26909	0.493547	1.08666	0.882628	1.06276	0.840558
VC1364	VC1364	hypothetical protein	-1.32441	0.485347	-1.12235	0.76065	-1.17524	0.241293
VC1365	VC1365	7-carboxy-7-deazaguanine synthase QueE	-1.26492	0.218179	-1.68722	0.0715512	1.08317	0.850565
VC1366	VC1366	7-cyano-7-deazaguanine synthase QueC	-1.20913	0.652509	-1.27087	0.509008	1.2607	0.38581
VC1367	VC1367	GGDEF family protein	1.64232	0.00010528	1.40257	0.00245637	1.42497	2.58116e-05
VC1368	VC1368	hypothetical protein	-1.14943	0.809572	1.17735	0.893761	-2.2192	0.0101707
VC1369	VC1369	hypothetical protein	-1.21009	0.891276	-1.9045	0.190567	-2.28344	0.0100999
VC1370	VC1370	GGDEF family protein	-1.0696	0.992035	-1.43518	0.812651	-2.24965	0.0598008
VC1371	VC1371	hypothetical protein	-1.00072	1	-1.12078	0.940941	-1.01648	0.968349
VC1372	VC1372	GGDEF family protein	-1.14744	0.637424	1.37304	0.0776549	1.50209	0.226509
VC1373	VC1373	molecular chaperone DnaK	-1.06121	0.970357	1.4017	0.347425	2.43101	9.03993e-05
VC1374	VC1374	molecular chaperone DnaK	-1.162	0.648979	1.51535	0.244121	3.92071	1.22152e-11
VC1375	VC1375	hypothetical protein	1.04549	0.96736	-1.12944	0.886625	3.38703	2.21937e-05
VC1376	VC1376	GGDEF family protein	-1.20551	0.65517	1.1988	0.812651	-2.14052	0.0006014
VC1377	VC1377	hypothetical protein	-1.1053	0.923573	-1.50606	0.442957	-4.11034	1.26206e-46
VC1379	VC1379	hypothetical protein	-1.18182	0.860113	-1.00306	1	3.13331	3.72476e-09
VC1380	VC1380	hypothetical protein	-1.02672	0.9862	1.21023	0.666481	-1.35236	0.0485738
VC1382	VC1382	ATP-dependent RNA helicase HrpA	-1.03175	0.96665	1.10462	0.798221	1.66223	0.00397536
VC1384	VC1384	hypothetical protein	-1.30777	0.000118453	-1.06612	0.675365	1.04171	0.848529
VC1386	VC1386	chaperone	1.34787	0.469914	-1.11192	0.941929	3.19703	0.000252305
lplA	VC1388	lipoate-protein ligase A	1.05166	0.963605	1.02441	0.988979	1.57953	0.147041
VC1389	VC1389	hypothetical protein	-1.33994	0.815513	1.39424	0.767697	1.19343	0.777927
VC1390	VC1390	LysR family transcriptional regulator	-1.13203	0.956348	1.44745	0.642221	-1.03973	0.926233
VC1391	VC1391	multidrug transporter	-1.16645	0.887109	-1.02406	0.995288	1.47452	0.386632
VC1392	VC1392	deoxyribodipyrimidine photolyase	-1.22724	0.816312	-1.18733	0.858242	-1.16857	0.50265
VC1393	VC1393	sugE protein	-1.51339	0.644946	-1.57554	0.688165	-1.72317	0.120523
VC1394	VC1394	methyl-accepting chemotaxis protein	-1.35493	0.615727	1.0205	0.995288	1.01324	0.964658
VC1395	VC1395		-1.35807	0.62899	1.0969	0.933532	-1.1432	0.477881
VC1396	VC1396	hypothetical protein	-1.57128	0.551636	-1.01611	0.995288	1.14297	0.650503
VC1397	VC1397	chemotaxis protein CheA	-1.16239	0.959553	-1.12543	0.966561	1.10576	0.818734
VC1398	VC1398	chemotaxis protein CheY	-1.28523	0.915808	1.04707	0.990497	1.2316	0.61938
VC1399	VC1399	chemotaxis protein CheR	-1.56905	0.719936	1.08136	0.981206	1.07286	0.882009
VC1400	VC1400	hypothetical protein	-1.10424	0.959553	1.04894	0.988027	-1.08661	0.776421
VC1401	VC1401	protein-glutamate methylesterase CheB	-1.12986	0.973385	-1.02693	0.995288	-1.4745	0.240435
VC1402	VC1402	purine-binding chemotaxis protein Chew	1.05089	0.994119	1.04632	0.995288	-1.39022	0.355253
VC1403	VC1403	methyl-accepting chemotaxis protein	-1.14145	0.952402	-1.022	0.995288	-1.16674	0.688779
VC1405	VC1405	methyl-accepting chemotaxis protein	-1.37429	0.572421	-1.14298	0.897554	-1.10694	0.716595
VC1406	VC1406	methyl-accepting chemotaxis protein	-1.48605	0.304802	-1.17111	0.807568	-1.27337	0.290119
VC1407	VC1407	ATP-dependent RNA helicase RhlE	1.01488	0.993339	-1.09648	0.912381	1.07745	0.776421
VC1408	VC1408	TetR family transcriptional regulator	-1.62088	0.00305795	1.0631	0.957996	1.33557	0.47452
VC1409	VC1409	multidrug resistance protein	1.1777	0.833697	1.31236	0.270377	-1.67811	0.0824971
VC1410	VC1410	multidrug resistance protein VceA	1.29828	0.454802	1.30123	0.366648	-1.56464	0.0181648
VC1411	VC1411	multidrug resistance protein VceB	1.39081	0.159115	1.06917	0.929574	1.00629	0.98767
VC1413	VC1413	methyl-accepting chemotaxis protein	2.25972	8.73686e-06	1.75142	0.00143181	1.98787	0.120858
VC1414	VC1414	thermostable carboxypeptidase 1	1.16395	0.168271	-1.24781	0.309051	1.57755	0.253098
VC1415	VC1415	hcp protein	-1.65265	0.0319533	-1.36261	0.111189	1.48301	0.0940974
VC1416	VC1416	VgrG protein	-1.12102	0.97569	-1.19369	0.954194	-1.40793	0.57939
VC1417	VC1417	hypothetical protein	-1.43603	0.567426	-1.16342	0.897316	1.2127	0.590048
VC1418	VC1418	hypothetical protein	-1.80488	0.000320351	-1.32666	0.322395	-1.34251	0.115387
VC1419	VC1419	hypothetical protein	-1.31597	0.546591	-1.2114	0.785922	1.20418	0.550395
VC1420	VC1420	hypothetical protein	-1.4539	0.737394	-1.8407	0.516898	-1.03035	0.982629
VC1421	VC1421	hypothetical protein	1.31804	0.198375	1.31512	0.763227	2.24321	0.00251776
VC1422	VC1422	sodium/alanine symporter	1.55806	0.110257	-1.58798	0.0696592	-1.23264	0.631747
VC1422a	VC1422a	membrane protein	-1.34891	0.797824	-1.0697	0.988027	1.17189	0.801917
VC1423	VC1423	hypothetical protein	-1.10159	0.669419	-1.14359	0.935235	-1.2875	0.0744516
VC1424	VC1424	spermidine/putrescine ABC transportersubstrate- binding protein	-1.35891	0.0258323	-1.19091	0.273129	2.3078	0.00288093
VC1425	VC1425	spermidine/putrescine ABC transportersubstrate- binding protein	-1.33122	0.000646094	1.24933	0.344912	2.16086	0.0564356
potC	VC1426	spermidine/putrescine ABC transporter membraneprotein	-1.09339	0.31561	1.0495	0.914935	1.37058	0.0866957
potB	VC1427	spermidine/putrescine ABC transporter membraneprotein	-1.10252	0.873086	-1.02201	0.970481	1.4121	0.00987746
potA	VC1428	putrescine/spermidine ABC transporter ATPaseprotein	1.00998	0.997465	-1.13563	0.424842	1.37854	0.00857562
VC1429	VC1429	hypothetical protein	-1.17951	0.630994	1.1824	0.647576	1.48207	0.0366428
VC1430	VC1430	bax protein	-1.41732	0.0280561	-1.1191	0.812651	-1.34478	0.0241927
VC1431	VC1431	hypothetical protein	-1.29541	0.152053	-1.23019	0.331008	1.22411	0.18675
VC1432	VC1432	C32 tRNA thiolase	1.03712	0.985748	1.00393	0.999057	1.05972	0.858297
VC1433	VC1433	universal stress protein UspE	1.01229	0.99848	1.47833	0.413504	-2.81989	1.85053e-13
VC1434	VC1434	fumarate/nitrate reduction transcriptionalregulator	-1.17934	0.71553	-1.14085	0.804995	1.19501	0.539296
VC1435	VC1435	hypothetical protein	1.4619	0.00334593	-1.10519	0.786287	1.67184	0.093427
VC1436	VC1436	FixS-like protein	1.33068	0.0143994	1.17318	0.641212	2.48936	0.00011543
VC1437	VC1437	cation transporter E1-E2 family ATPase	1.42744	0.0565467	1.11577	0.758387	1.63182	0.0601574
VC1438	VC1438	hypothetical protein	1.30032	0.278005	1.0982	0.854101	-1.92007	0.117682
VC1439	VC1439	cytochrome c oxidase subunit CcoP	1.37021	0.0111312	1.22247	0.0770351	-1.34006	0.0379528
VC1440	VC1440	cytochrome c oxidase subunit CcoQ	1.47548	0.000493542	1.34251	0.00044968	-1.22	0.000641802
VC1441	VC1441	cbb3-type cytochrome c oxidase subunit II	1.48448	0.0138149	1.22125	0.274999	-1.82681	2.08004e-08
VC1442	VC1442	cbb3-type cytochrome c oxidase subunit I	1.53558	0.000209069	1.37419	0.00434739	-1.73246	2.38431e-05
VC1443	VC1443	hypothetical protein	-1.00543	0.997465	-1.02436	0.986677	1.07083	0.791721
VC1444	VC1444	hypothetical protein	-1.19198	0.31973	-1.11325	0.748653	1.66863	0.0068811
VC1445	VC1445	sensor histidine kinase/response regulator	-1.2831	0.173613	-1.16042	0.616667	2.71332	0.000139515
VC1446	VC1446	toxin secretion transporter	-1.53292	0.112192	-1.09211	0.950551	1.51915	0.291782
VC1447	VC1447	RTX toxin transporter	-1.92703	0.0734977	-1.01231	0.996679	1.16645	0.780121
VC1448	VC1448	RTX toxin transporter	-2.26985	0.209312	-1.74192	0.201645	-1.44248	0.549159
VC1449	VC1449	hypothetical protein	-3.49506	2.97446e-20	-1.64023	0.000612291	2.14359	5.91521e-05
VC1450	VC1450	RTX toxin activating protein	-3.57283	1.75966e-24	-2.0582	6.02924e-14	1.78044	0.000759806
VC1451	VC1451	RTX toxin RtxA	-1.95357	0.0188439	-1.34866	0.567908	-1.20389	0.431343
VC1452	VC1452	RstC protein	-1.18907	0.467995	-1.01939	0.988979	-1.491	0.00474955
VC1453	VC1453	RstB1 protein	1.01113	0.997465	-1.30394	0.21417	-2.75301	1.15223e-18
VC1454	VC1454	RstA1 protein	-1.16139	0.642151	-1.96666	1.10328e-06	-6.25454	8.46482e-77
VC1455	VC1455	transcriptional repressor RstR	-1.26085	0.0664326	-1.02497	0.986553	-1.01448	0.958959
VC1456	VC1456	cholera enterotoxin subunit B	-1.0784	0.90134	-1.19973	0.709893	1.03194	0.875782
VC1457	VC1457	cholera enterotoxin subunit A	-1.40581	0.274579	-1.55704	0.0999051	-1.58984	0.00777647
VC1458	VC1458	zona occludens toxin	-1.13688	0.970357	-1.34602	0.897316	-1.1051	0.888275
VC1459	VC1459	accessory cholera enterotoxin	-1.6457	0.914711	-1.06142	0.995288	-1.60913	0.711064
VC1460	VC1460	hypothetical protein	1.04488	0.997465	-1.42586	0.912832	-2.63254	0.153418
VC1461	VC1461	colonization factor	1.07061	0.96461	-1.36621	0.512176	-1.58784	0.0898696
VC1462	VC1462	RstB2 protein	-1.2419	0.647954	-1.52167	0.17992	-2.30665	2.03639e-05
VC1463	VC1463	RstA2 protein	-1.0676	0.969387	-2.12278	0.000749288	-3.25538	6.37735e-13
VC1464	VC1464	transcriptional repressor RstR	-1.32302	0.0182698	-1.01238	0.995288	-1.02421	0.909557
VC1465	VC1465	hypothetical protein	-1.2608	0.660821	-1.04105	0.982024	-1.0631	0.788307
VC1466	VC1466	hypothetical protein	1.04745	0.995148	-1.02083	0.996679	1.30377	0.700309
VC1467	VC1467	hypothetical protein	-1.38276	0.574773	1.00375	1	1.14599	0.604848
VC1468	VC1468	hypothetical protein	-1.38411	0.72705	1.45462	0.516348	1.11548	0.70301
VC1469	VC1469	phage replication protein Cri	-1.19727	0.96665	-1.04133	0.995288	1.01225	0.990961
VC1470	VC1470	XRE family transcriptional regulator	-1.2877	0.051257	1.45285	0.00132516	1.27098	0.434163
VC1471	VC1471	hypothetical protein	-1.19789	0.833697	1.13686	0.930537	1.41997	0.286858
VC1472	VC1472	hypothetical protein	1.16234	0.96461	1.47809	0.894085	1.24536	0.755704
VC1473	VC1473	hypothetical protein	-1.68521	0.24407	-1.04186	0.984546	1.15023	0.537437
VC1474	VC1474	hypothetical protein	-1.3843	0.69831	1.61188	0.383787	1.384	0.12439
VC1475	VC1475	phage replication protein Cri	-1.13899	0.982714	1.02495	0.99588	-1.24994	0.758563
VC1476	VC1476	XRE family transcriptional regulator	-1.25145	0.0941185	1.3921	0.0101193	1.31099	0.431318
VC1477	VC1477	transposase OrfAB subunit A	-1.55156	0.492445	-1.42523	0.771465	1.99045	0.105077
VC1478	VC1478	transposase OrfAB subunit B	1.06043	0.984551	1.04953	0.988027	2.98315	1.49738e-07
VC1479	VC1479	hypothetical protein	1.35396	0.792155	1.12924	0.878959	-1.19484	0.443956
VC1480	VC1480	hypothetical protein	1.06141	0.923573	1.12886	0.606033	-1.52771	7.93447e-07
VC1481	VC1481	hypothetical protein	1.11402	0.728902	1.1227	0.76065	-1.02047	0.808441
VC1482	VC1482	ATP-dependent protease LA-like protein	-1.07516	0.895934	-1.31595	0.218293	1.34773	0.207855
VC1483	VC1483	3-hydroxydecanoyl-ACP dehydratase	1.26698	0.730279	-1.00808	0.995288	1.14373	0.544977
VC1484	VC1484	ribosome modulation factor	1.2352	0.67664	-1.0858	0.943785	-2.91922	0.0614131
VC1485	VC1485	hypothetical protein	1.35666	7.03077e-05	-1.35407	0.0507409	1.04281	0.857722
VC1486	VC1486	ABC transporter ATPase	1.01189	0.992108	1.00499	0.995288	2.01561	7.1956e-08
VC1487	VC1487	hypothetical protein	-1.08737	0.871007	1.20724	0.438616	1.878	0.0377754
rlmL	VC1488	23S rRNA m(2)G2445 methyltransferase	-1.08917	0.860974	1.05152	0.914935	1.5108	0.0219901
VC1490	VC1490	hypothetical protein	-1.02655	0.981315	1.05773	0.957996	1.26085	0.443956
VC1491	VC1491	dihydroorotate dehydrogenase 2	1.09503	0.630994	1.26625	0.125195	1.10612	0.586342
VC1492	VC1492	hypothetical protein	-1.14945	0.668076	-1.63523	0.0150633	-2.72811	9.75501e-14
VC1493	VC1493	hypothetical protein	-1.29294	0.487255	1.06228	0.987812	2.80816	2.81256e-14
pepN	VC1494	aminopeptidase	1.16658	0.760406	1.42059	0.4007	5.14485	0
VC1495	VC1495	hypothetical protein	-1.08514	0.9862	1.02178	0.99588	1.01947	0.98767
VC1496	VC1496	carboxy-terminal protease	-1.10648	0.610574	1.03781	0.945034	1.33262	0.27137
VC1497	VC1497	solute/DNA competence effector	-1.01103	0.992108	-1.07675	0.963926	1.43803	0.00745618
VC1498	VC1498	hypothetical protein	-1.32634	0.0461165	-1.37069	0.0960259	2.49571	0.00160085
VC1499	VC1499	ABC transporter ATP-binding protein	-1.31511	0.446315	1.08076	0.933703	1.41898	0.0818057
VC1500	VC1500	PqiA family protein	-1.11027	0.931681	1.19301	0.816588	1.5847	0.104073
VC1501	VC1501	hypothetical protein	-1.11777	0.893734	1.26359	0.534987	1.61143	0.0108439
yebU	VC1502	16S rRNA(cytosine(1407)-C(5))-methyltransferase RsmF	-1.0714	0.946591	-1.18566	0.757679	1.6669	0.1472
VC1503	VC1503	hypothetical protein	-1.33721	0.0725754	1.0527	0.941929	1.58947	0.00499621
VC1505	VC1505	hypothetical protein	-1.22949	0.393596	-1.15303	0.67056	-1.18582	0.498158
VC1506	VC1506	hypothetical protein	1.05895	0.969387	1.00113	1	-3.21787	2.80523e-15
VC1507	VC1507	3-deoxy-7-phosphoheptulonate synthase	-1.05715	0.86064	1.07122	0.916646	2.25825	0.00116136
VC1508	VC1508	nucleotide-binding protein	-1.17076	0.513154	-1.09359	0.913013	1.89063	0.0277389
VC1509	VC1509	NAD-dependent deacetylase	1.31041	0.512602	1.49692	0.155041	-6.8818	0.00595062
VC1510	VC1510	hypothetical protein	-1.00939	0.997465	1.64994	0.697675	-2.23463	0.0150064
VC1511	VC1511	formate dehydrogenase cytochrome B556 subunit	1.15434	0.860974	1.87151	0.693449	-2.15643	0.0238409
VC1512	VC1512	formate dehydrogenase iron-sulfur subunit	1.26615	0.778306	1.86021	0.748653	-4.05627	0.00389206
VC1513	VC1513		1.17469	0.87181	1.92282	0.747288	-2.30293	0.0328901
VC1514	VC1514	hypothetical protein	1.30687	0.80993	2.68231	0.371084	-2.27414	0.0710105
VC1515	VC1515	formate dehydrogenase-specific chaperone	1.03729	0.992108	2.42749	0.258642	-3.64665	2.69486e-09
VC1516	VC1516	(Fe-S)-binding protein	1.07804	0.949023	2.16443	0.005539	-2.18445	1.24309e-05
VC1517	VC1517	hypothetical protein	1.42063	0.247541	1.43977	0.205603	-2.73602	1.01295e-17
VC1518	VC1518	hypothetical protein	1.42319	0.382744	1.53435	0.15449	-2.43687	5.86231e-10
VC1519	VC1519	formate dehydrogenase accessory protein	1.19885	0.69783	-1.01133	0.995288	1.03906	0.903177
VC1520	VC1520	ABC-F family ATPase	-1.28788	0.582637	-1.06494	0.943785	1.67881	0.00751716
VC1521	VC1521	sensor histidine kinase	-1.0667	0.961623	-1.0545	0.966561	-1.23606	0.25293
VC1522	VC1522	Fis family transcriptional regulator	-1.0353	0.985748	1.02106	0.994236	-1.56674	0.00215419
VC1523	VC1523	hypothetical protein	1.0766	0.951135	1.48178	0.0142582	-1.10094	0.641519
VC1524	VC1524	ABC transporter permease	1.50928	0.278005	2.07155	0.0227482	-2.00744	1.35439e-05
VC1525	VC1525	ABC transporter ATP-binding protein	1.26837	0.77998	1.70701	0.21252	1.06349	0.837698
mobA	VC1526	molybdopterin-guanine dinucleotide biosynthesisprotein MobA	1.12516	0.887109	1.25752	0.668744	1.13372	0.680543
VC1527	VC1527	bifunctional molybdopterin-guanine dinucleotidebiosynthesis protein MobB/MoeA	1.09244	0.899242	1.25661	0.455008	1.19755	0.288206
VC1528	VC1528	hypothetical protein	-1.46485	0.0857678	1.01294	0.995288	1.10771	0.70961
VC1530	VC1530	hypothetical protein	-1.07492	0.982714	1.27508	0.895527	1.13757	0.820045
VC1531	VC1531	hypothetical protein	-1.07047	0.946279	1.13862	0.895431	1.64349	0.00815383
VC1532	VC1532	N-acetyl-D-glucosamine kinase	2.03321	0.000686361	1.17964	0.197007	1.20334	0.600125
VC1533	VC1533	hypothetical protein	-1.09573	0.924242	-1.26181	0.747634	-1.06899	0.910937
VC1534	VC1534	hypothetical protein	-1.15952	0.779657	1.02955	0.988027	-1.24747	0.083674
VC1535	VC1535	methyl-accepting chemotaxis protein	-1.15128	0.949023	-1.06394	0.987254	-1.67851	0.1008
VC1537	VC1537	lipoprotein NlpC	1.00367	0.99848	1.12185	0.69906	-1.03934	0.869652
VC1538	VC1538	hypothetical protein	1.07734	0.909449	1.03339	0.969249	-1.18457	0.0565244
VC1539	VC1539	hypothetical protein	1.67679	0.00205843	1.41749	5.75376e-05	-1.3138	0.0984833
VC1539a	VC1539a	hypothetical protein	2.32357	0.0297955	1.70697	0.390719	-1.79522	0.0648112
VC1540	VC1540	multidrug efflux protein	-1.02759	0.9862	1.05344	0.969031	1.67697	0.137931
VC1541	VC1541	hypothetical protein	-1.24879	0.837334	-1.17681	0.907904	-1.13445	0.723164
VC1542	VC1542	DNA ligase	-1.15592	0.96461	-1.12687	0.979734	1.15798	0.806149
VC1543	VC1543	hypothetical protein	-1.47608	0.0556954	1.12288	0.796301	1.79651	0.159276
VC1544	VC1544	TonB2 protein	-1.33276	0.41946	1.13078	0.947776	1.49485	0.466403
VC1545	VC1545	TonB system transport protein ExbD2	-1.2151	0.777291	1.21788	0.878461	2.15751	0.0476651
VC1546	VC1546	TonB system transport protein ExbB2	-1.18221	0.775773	1.16523	0.879119	2.47601	0.0110624
VC1547	VC1547	biopolymer transport protein ExbB-like protein	-1.26761	0.644723	1.11759	0.933703	2.29167	0.00869287
VC1548	VC1548	hypothetical protein	-1.49681	0.266257	-1.09879	0.943755	3.07926	0.00116704
VC1549	VC1549	glycerol-3-phosphate ABC transportersubstrate- binding protein	-1.26526	0.934143	-1.00851	1	1.00464	0.998976
VC1550	VC1550	glycerol-3-phosphate ABC transporter permease	1.35451	0.940563	1.11069	0.988979	1.12935	0.852954
VC1551	VC1551	glycerol-3-phosphate ABC transporter permease	1.13819	0.985748	-1.18686	0.979734	-1.02607	0.970784
ugpC	VC1552	glycerol-3-phosphate transporter ATP- bindingsubunit	-1.06341	0.99461	-1.18832	0.968231	1.15977	0.825601
VC1553	VC1553	glycerol-3-phosphate regulon repressor	-1.46543	0.904123	-1.0675	0.994232	1.08422	0.924513
VC1554	VC1554	glycerophosphoryl diester phosphodiesterase	-1.08377	0.923573	-1.02905	0.988027	1.65453	0.00687489
VC1555	VC1555	hypothetical protein	1.40529	0.0372066	-1.14434	0.824041	-1.62796	0.000218919
VC1556	VC1556	hypothetical protein	1.415	0.0342903	1.02013	0.988979	-1.41832	0.00689816
VC1557	VC1557	LacI family transcription regulator	1.0235	0.993339	-1.13828	0.897316	-1.0551	0.879357
VC1558	VC1558	6-phospho-beta-glucosidase	-1.21189	0.672124	1.06361	0.941929	1.14898	0.428106
VC1560	VC1560	catalase/peroxidase	-1.27079	0.779657	-1.06615	0.943785	-1.61073	0.000309077
VC1561	VC1561	LysR family transcriptional regulator	-1.2201	0.669419	1.13613	0.812651	1.44731	0.0622917
VC1562	VC1562	beta-lactamase-like protein	-1.41932	0.753038	-1.19791	0.894683	1.22544	0.636029
VC1563	VC1563	conserved hypothetical protein	1.34209	0.679487	-1.7394	0.0627599	1.37468	0.493475
VC1565	VC1565	outer membrane protein TolC	1.26201	0.763801	-1.29315	0.516898	1.98743	0.0260495
VC1566	VC1566	hypothetical protein	1.24056	0.791826	-1.2555	0.68282	1.61902	0.0562181
VC1567	VC1567	hypothetical protein	1.18515	0.85139	-1.30921	0.615384	1.62667	0.0658335
VC1568	VC1568	ABC transporter ATP-binding protein	1.0094	0.997465	1.06536	0.943755	2.4439	1.87293e-06
VC1570	VC1570	quinol oxidase subunit II	-1.05985	0.985748	-1.49226	0.698247	-1.99965	0.0756056
VC1571	VC1571	quinol oxidase subunit I	-1.03564	0.996797	-1.80362	0.739185	-2.51633	0.220071
VC1572	VC1572	hypothetical protein	-1.38833	0.898495	1.11476	0.988027	-1.12596	0.883767
fumC	VC1573	fumarate hydratase	-1.15736	0.884618	-1.56435	0.367827	1.32613	0.69458
VC1574	VC1574	hypothetical protein	-1.09393	0.920703	-2.3986	0.554701	1.08415	0.911748
VC1575	VC1575	hypothetical protein	1.02597	0.988125	-1.8351	1.00585e-05	1.87275	0.000109838
VC1576	VC1576	hypothetical protein	-1.02757	0.971371	-1.37304	0.000267883	2.5175	0.000616289
VC1577	VC1577	hypothetical protein	-1.0791	0.870187	-1.37264	0.0471205	1.35473	0.443956
VC1578	VC1578	hypothetical protein	-1.19933	0.12403	-1.20144	0.0809325	-1.06422	0.880564
VC1579	VC1579	enterobactin synthetase subunit F	-1.04361	0.734706	-1.23492	0.0719356	-1.01087	0.982465
VC1580	VC1580	LysR family transcriptional regulator	-1.15216	0.89802	-1.02379	0.995288	-1.29685	0.418052
VC1581	VC1581	NADH dehydrogenase subunit L	-1.69473	0.76123	1.30123	0.933703	-1.07894	0.928281
VC1582	VC1582	hypothetical protein	-1.27987	0.859715	-1.02865	0.995288	-1.25979	0.636029
VC1583	VC1583	superoxide dismutase	-1.40023	0.521693	-1.60549	0.0826159	-1.89316	0.00034137
VC1584	VC1584	AnkB protein	-1.3494	0.791826	-2.3273	0.0376536	-3.41133	3.70838e-06
VC1585	VC1585	catalase	-2.08135	0.407504	-2.11563	2.06591e-07	-3.26276	2.13521e-24
VC1587	VC1587	hypothetical protein	1.03894	0.997465	-1.1776	0.925635	1.07968	0.962371
VC1588	VC1588	LysR family transcriptional regulator	-1.13072	0.940287	1.54534	0.38436	3.87634	1.84087e-08
VC1589	VC1589	alpha-acetolactate decarboxylase	1.0541	0.995683	2.04319	0.374541	2.48293	0.00176979
VC1590	VC1590	acetolactate synthase	1.33582	0.933808	1.55324	0.829108	-1.48537	0.491832
VC1591	VC1591	short chain dehydrogenase/reductase familyoxidoreductase	-1.06709	0.990719	1.63324	0.55491	-3.28593	0.0269051
VC1592	VC1592	hypothetical protein	-1.15451	0.961658	-1.17609	0.951515	-1.05527	0.932188
VC1593	VC1593	GGDEF family protein	-1.27601	0.891246	-1.11071	0.970481	1.03908	0.949281
galM	VC1594	aldose 1-epimerase	1.10731	0.970357	-1.13041	0.947776	-1.8122	0.00985453
VC1595	VC1595	galactokinase	1.12537	0.970357	-1.03196	0.995288	-2.07297	0.000346656
VC1596	VC1596	galactose-1-phosphate uridylyltransferase	-1.23657	0.87734	-1.07335	0.973782	-1.33761	0.128079
VC1597	VC1597	multidrug transporter	-1.1325	0.927285	1.00359	1	1.06736	0.874621
VC1598	VC1598	ABC transporter substrate-binding protein- likeprotein	1.20888	0.691816	1.16057	0.854101	-1.63444	0.00101801
VC1599	VC1599	GGDEF family protein	1.70951	7.41987e-07	1.22126	0.258899	-1.2759	0.176647
VC1600	VC1600	hypothetical protein	1.14231	0.753038	1.28731	0.420036	-1.37971	0.0119328
VC1601	VC1601	hypothetical protein	1.17731	0.742894	-1.01698	0.993029	-1.98078	2.91292e-12
VC1602	VC1602	chemotaxis protein CheV	-1.06393	0.877399	-1.07348	0.69268	-1.29789	0.0893978
VC1603	VC1603	hypothetical protein	1.18582	0.458578	-1.11352	0.639909	-1.72631	5.14554e-07
VC1604	VC1604	response regulator	1.48024	0.430251	-1.28459	0.943107	-3.84296	0.0133253
VC1605	VC1605	sensor kinase citA	2.13796	0.000236382	-1.21689	0.830064	-3.52706	4.74876e-05
VC1605a	VC1605a	hypothetical protein	1.36156	0.242294	1.80686	0.00211506	1.53172	0.00284916
VC1606	VC1606	hypothetical protein	1.13456	0.885215	-1.02319	0.995288	-1.30372	0.301423
VC1607	VC1607	hypothetical protein	1.12763	0.923573	1.29807	0.585612	-2.19627	0.000596906
VC1608	VC1608	hypothetical protein	1.13266	0.923573	1.13632	0.914935	-1.20338	0.512475
VC1609	VC1609	hypothetical protein	-1.13447	0.847223	-1.0335	0.986553	1.18249	0.498742
VC1610	VC1610	hypothetical protein	-1.27064	0.607121	-1.26642	0.732994	-1.05749	0.881785
VC1611	VC1611	homoserine O-succinyltransferase	-1.11202	0.905056	-3.1829	3.763e-32	4.19101	0.00087714
VC1612	VC1612	fimbrial biogenesis and twitching motilityprotein	1.25434	0.653026	-1.21128	0.716314	-1.83804	0.000540433
VC1613	VC1613	hypothetical protein	-1.03834	0.969048	1.27091	0.46331	-1.36514	0.389166
VC1614	VC1614	SAM-dependent methyltransferase	-1.08082	0.96461	-1.00989	0.997157	-1.8308	0.0121382
VC1615	VC1615	hypothetical protein	1.04332	0.986825	-1.08693	0.968015	-1.90093	0.0549027
VC1616	VC1616	glutaredoxin	-1.23021	0.568055	1.25276	0.755188	-2.36623	0.00279845
VC1617	VC1617	LysR family transcriptional regulator	-1.13203	0.679487	1.14805	0.796692	-1.28891	0.498982
VC1618	VC1618	multidrug resistance protein	-1.33057	0.754264	-2.00618	0.0336755	1.34449	0.355637
VC1619	VC1619	hypothetical protein	-1.21763	0.551776	-1.20936	0.726814	1.36644	0.294445
VC1620	VC1620		1.3777	0.025179	1.50502	0.180697	-1.49378	4.82264e-06
VC1621	VC1621	agglutination protein	-1.00199	1	1.41765	0.00476871	1.36625	0.240483
VC1622	VC1622	hypothetical protein	-1.03154	0.986849	1.20116	0.854101	1.29766	0.476714
VC1623	VC1623	carboxynorspermidine decarboxylase	-1.21331	0.57226	1.80689	0.710487	2.13791	0.127174
VC1624	VC1624	hypothetical protein	-1.21358	0.230319	2.57112	0.00294847	2.3137	0.000153245
VC1625	VC1625		-1.31148	0.0964665	2.36782	0.00487616	6.96771	0.000792477
nhaA	VC1627	pH-dependent sodium/proton antiporter	-1.01264	0.997465	-1.24882	0.923699	-1.17025	0.696703
VC1628	VC1628	hypothetical protein	1.012	0.99461	-1.06164	0.963926	2.08597	0.00322796
VC1629	VC1629	hypothetical protein	-1.17655	0.737843	-1.10975	0.900682	1.46744	0.29151
VC1630	VC1630	ABC transporter ATP-binding protein	-1.25295	0.580472	-1.23468	0.329761	1.19151	0.362261
VC1631	VC1631	hypothetical protein	1.46597	0.169895	1.13644	0.897316	1.25441	0.484608
VC1632	VC1632	hypothetical protein	-1.00113	1	1.40244	0.46331	-1.75376	0.00282173
VC1633	VC1633	hypothetical protein	-1.09536	0.721529	-1.09152	0.892154	1.12964	0.56335
VC1634	VC1634	bicyclomycin/multidrug efflux system	1.0499	0.94672	1.04061	0.976547	1.66248	0.0493646
VC1635	VC1635	16S rRNA pseudouridine(516) synthase	-1.41885	0.164877	-1.05203	0.943785	1.67489	0.0125632
VC1636	VC1636	helicase-like protein	-1.07246	0.970357	1.02217	0.995288	-1.14878	0.68969
VC1637	VC1637	hypothetical protein	-1.19893	0.788644	1.13193	0.924265	-1.66571	0.0189754
VC1638	VC1638	DNA-binding response regulator	-1.0763	0.940287	1.246	0.668744	-2.28242	0.000179389
VC1639	VC1639	sensor histidine kinase	1.06113	0.970931	1.14393	0.90632	-1.23904	0.457243
VC1640	VC1640	50S ribosomal protein L25	-1.01173	0.997465	1.25893	0.494033	7.43792	4.79866e-06
VC1641	VC1641	hypothetical protein	-1.49401	0.0279253	-1.90841	0.104111	-1.07665	0.782682
VC1642	VC1642	hypothetical protein	-1.2846	0.316418	-1.82947	0.0510158	-1.70011	7.21023e-11
VC1643	VC1643	methyl-accepting chemotaxis protein	-1.06286	0.984097	1.38133	0.655722	-1.52043	0.0274117
VC1644	VC1644	hypothetical protein	-2.96693	3.25953e-05	-1.99179	0.150072	-2.24	0.00258354
VC1645	VC1645	hypothetical protein	1.56989	0.20396	-1.10182	0.897554	-1.38561	0.278149
VC1646	VC1646	hypothetical protein	-2.19061	0.67461	-2.07105	0.759213	-1.39181	0.678989
VC1647	VC1647	hypothetical protein	-1.20026	0.925827	-1.07021	0.986677	-1.09552	0.825092
VC1649	VC1649	serine protease	-1.57926	0.0418486	-1.41883	0.210324	1.00169	0.998976
VC1650	VC1650	collagenase	-1.41055	0.791826	-1.09514	0.972975	1.14935	0.761376
VC1651	VC1651	response regulator VieB	-1.29833	0.637424	-1.00694	0.997157	1.28267	0.397003
VC1652	VC1652	response regulator VieA	-1.2768	0.560954	1.06554	0.940941	-1.1258	0.684689
VC1653	VC1653	sensory box sensor histidine kinase/responseregulator VieS	-1.20574	0.791826	1.05015	0.980033	-1.10829	0.723164
VC1655	VC1655	magnesium transporter	-1.34704	0.00360017	-1.14657	0.669395	-1.51024	0.0549263
VC1656	VC1656	hypothetical protein	1.18033	0.819491	-1.00233	1	1.55353	0.294051
VC1658	VC1658	serine transporter	-1.50267	0.0970789	1.29551	0.743786	-1.42654	0.224475
VC1659	VC1659	hypothetical protein	1.43896	0.410023	2.02106	0.00434437	-1.27374	0.477881
VC1660	VC1660	ABC transporter ATP-binding protein	1.42413	0.652095	1.53683	0.536746	-1.36266	0.18111
VC1660a	VC1660a	ABC transporter permease	1.2957	0.67664	1.81496	0.112158	-1.82901	1.39296e-06
VC1661	VC1661	hypothetical protein	-1.01709	0.992108	1.08235	0.921	-1.52493	1.34062e-05
VC1662	VC1662	hypothetical protein	-1.17549	0.594808	-1.07864	0.899374	-1.59459	1.13503e-06
VC1663	VC1663	heat shock protein HslJ	-1.33135	0.55965	1.31942	0.654396	2.05972	8.08175e-09
VC1664	VC1664	ABC transporter substrate-binding protein	1.15516	0.676162	1.3336	0.140622	-1.27393	0.499777
VC1665	VC1665	ABC transporter permease	1.26949	0.783627	1.04801	0.987238	-1.17182	0.605821
VC1666	VC1666	ABC transporter ATP-binding protein	1.09971	0.957775	-1.03406	0.988027	1.47664	0.128818
VC1667	VC1667	hypothetical protein	1.02252	0.993037	-1.42944	0.244631	-1.20331	0.375575
VC1668	VC1668	pseudouridine synthase	-1.16391	0.768821	-1.84141	0.214024	-2.13479	4.48102e-05
VC1669	VC1669	sodium-dependent transporter	-1.28852	0.102224	-2.08835	0.060058	-3.21684	1.635e-05
cls	VC1670	cardiolipin synthetase	1.08208	0.871007	1.11172	0.771579	-1.03164	0.837414
VC1671	VC1671	cystathionine beta-lyase	1.83794	3.66968e-08	1.21676	0.0455762	1.16681	0.103483
VC1672	VC1672	DNA-3-methyladenine glycosidase I	-1.02797	0.991824	-1.51414	0.196259	-1.13299	0.645146
VC1673	VC1673	AcrB/AcrD/AcrF family transporter	-1.15994	0.910789	-1.4315	0.539076	-1.95569	7.95645e-05
VC1674	VC1674	periplasmic linker protein	-1.07139	0.984832	-1.25649	0.874546	-2.29355	5.15858e-05
VC1675	VC1675	multidrug resistance protein	-1.44036	0.514116	-1.06114	0.973782	-1.68053	0.00136816
VC1676	VC1676	phage shock protein C	-1.80167	0.000135481	1.04831	0.94963	-1.51198	0.000286955
pspB	VC1677	phage shock protein B	-1.8208	0.00825153	1.17257	0.606446	-1.29325	0.02579
VC1678	VC1678	phage shock protein A	-2.45236	3.55337e-10	1.0586	0.945128	-1.38006	0.00161621
VC1679	VC1679	psp operon transcriptional activator	-1.3116	0.571441	1.17225	0.763227	-1.1595	0.395631
VC1680	VC1680	peptide ABC transporter substrate- bindingprotein	-1.00834	0.997465	1.12451	0.854101	1.16748	0.520321
VC1681	VC1681	peptide ABC transporter permease	1.01946	0.98789	1.00507	0.996482	1.34618	0.104608
VC1682	VC1682	peptide ABC transporter permease	1.27192	0.319108	1.11989	0.796301	1.85498	0.00454323
VC1683	VC1683	peptide ABC transporter ATP-binding protein	1.05904	0.917822	-1.05203	0.933703	1.63701	0.0767082
VC1684	VC1684	peptide ABC transporter ATP-binding protein	-1.03674	0.96479	-1.11827	0.763227	1.87975	0.00635716
VC1685	VC1685	hypothetical protein	-1.1555	0.705053	-1.13884	0.777423	1.41189	0.103166
VC1686	VC1686	hypothetical protein	-1.32955	0.110531	-1.11815	0.92733	-1.10431	0.69803
VC1687	VC1687	manganese-dependent inorganic pyrophosphatase	1.42287	0.676162	1.71762	0.735827	3.67564	0.176328
VC1688	VC1688	hypothetical protein	-1.44378	0.898495	1.28917	0.943785	3.53149	0.213491
VC1689	VC1689	hypothetical protein	1.58782	0.0702361	1.61729	0.0459829	-2.82216	0.00124593
VC1692	VC1692	trimethylamine-N-oxide reductase	-1.00368	1	1.03234	0.995288	-1.58634	0.160756
VC1693	VC1693	cytochrome c-type protein TorC	-1.17576	0.963605	1.01173	0.997157	1.15145	0.766016
VC1694	VC1694	nitrate reductase protein NapE	1.72964	0.91968	1.43272	0.937736	1.10956	0.949096
VC1695	VC1695	formate transporter 1	-1.00457	1	-1.09445	0.941929	1.44694	0.395174
VC1696	VC1696	DNA-binding protein	1.92158	0.122323	1.64288	0.520428	-1.55045	0.176456
VC1697	VC1697	hypothetical protein	1.57335	0.000164877	1.09308	0.848954	-1.79207	1.04661e-13
VC1698	VC1698	hypothetical protein	1.4524	0.188703	1.04074	0.963926	-2.9054	3.78842e-05
VC1699	VC1699	hypothetical protein	-1.1889	0.683293	1.13433	0.854101	-1.45939	0.197036
VC1700	VC1700	intracellular septation protein A	-1.15965	0.509434	-1.08987	0.896483	-1.1054	0.754435
VC1701	VC1701	acyl-CoA thioesterase	1.10669	0.934143	-1.21504	0.884164	1.50777	0.606539
VC1702	VC1702	hypothetical protein	1.27004	0.272716	1.14301	0.653622	1.11293	0.44642
VC1703	VC1703	hypothetical protein	1.37433	0.175019	1.11245	0.280936	1.03496	0.756952
VC1704	VC1704	5-methyltetrahydropteroyltriglutamate-- homocysteine S-methyltransferase	1.57052	0.184108	-3.16607	2.43712e-15	2.27253	0.0883073
VC1706	VC1706	transcriptional activator MetR	-1.06874	0.956816	-4.36157	2.05783e-18	1.63065	0.00955199
VC1707	VC1707	hypothetical protein	-1.17104	0.730279	-1.25287	0.408649	-2.15239	0.00262582
VC1708	VC1708	hypothetical protein	-1.0401	0.984551	1.00705	0.997157	1.23891	0.626624
VC1709	VC1709	zinc protease	-2.04561	0.000110684	-1.21503	0.480962	1.01962	0.937785
VC1710	VC1710	hypothetical protein	1.41441	0.413394	1.97254	0.00180005	-1.7717	1.58865e-06
VC1711	VC1711	hypothetical protein	-1.13913	0.794611	1.16006	0.854101	1.16785	0.612741
VC1712	VC1712	hypothetical protein	-5.2379	0.000464803	1.29938	0.923699	-2.29517	0.385658
VC1713	VC1713	AsnC family transcriptional regulator	-1.402	0.155518	1.00427	0.999057	1.53663	0.306534
mukB	VC1714	cell division protein MukB	-1.16644	0.373485	-1.17006	0.300187	1.57558	0.00119784
VC1715	VC1715	condesin subunit E	-1.32	0.141013	-1.16296	0.755072	1.20462	0.227201
VC1716	VC1716	condesin subunit F	-1.25634	0.164962	-1.11057	0.796301	1.28596	0.162907
VC1717	VC1717	metallothionein SmtA	-1.39522	0.00051957	-1.10953	0.888294	-1.03491	0.857722
VC1718	VC1718	hypothetical protein	1.74079	0.0458522	-1.2259	0.682203	-1.23816	0.350585
VC1719	VC1719	DNA-binding transcriptional regulator TorR	-1.35339	0.274579	1.36265	0.0778731	-1.14037	0.673381
torD	VC1720	chaperone protein TorD	-1.0395	0.992035	1.3701	0.69899	-1.6816	0.0925901
VC1721	VC1721	LacI family transcription regulator	1.13161	0.667711	1.17013	0.726814	2.39788	3.45128e-08
VC1722	VC1722	hypothetical protein	-1.49884	1.48135e-06	-1.23241	0.0823957	1.14035	0.547488
VC1723	VC1723	hypothetical protein	-1.37633	0.699042	-1.04973	0.988027	-1.02742	0.974619
VC1724	VC1724	hypothetical protein	1.35172	0.329956	-1.07171	0.950551	-2.36057	0.00154965
VC1725	VC1725	beta-ketoadipate enol-lactone hydrolase	1.38405	0.287867	-1.15504	0.935796	-1.37825	0.190646
glgA	VC1726	glycogen synthase	1.32082	0.0373878	1.14999	0.832228	-2.07135	0.00924119
glgC_1	VC1727	glucose-1-phosphate adenylyltransferase	1.72969	0.0750945	2.12049	1.97099e-06	-1.90059	2.06331e-05
VC1730	VC1730	DNA topoisomerase I	1.117	0.720051	1.08066	0.458273	-1.28929	0.112174
VC1731	VC1731	hypothetical protein	-1.37395	0.203093	1.3075	0.70513	1.49364	0.00257049
VC1732	VC1732	3-phosphoshikimate 1-carboxyvinyltransferase	-1.08189	0.923573	-1.32741	0.817645	1.04039	0.919662
VC1733	VC1733	hypothetical protein	1.1291	0.986798	-1.15129	0.988027	-2.61922	0.313034
aat	VC1735	leucyl/phenylalanyl-tRNA--protein transferase	1.15363	0.895934	-1.13129	0.933703	1.21877	0.712423
VC1736	VC1736	arginyl-tRNA-protein transferase	-1.11479	0.924672	1.11424	0.942309	-1.36953	0.334081
infA	VC1737	translation initiation factor IF-1	-1.34958	0.883455	1.07474	0.983194	2.01522	0.00301368
VC1738	VC1738		-1.05152	0.730279	-1.163	0.50154	1.45631	0.321636
VC1740	VC1740	acyl-CoA dehydrogenase	1.40045	0.769101	1.17658	0.911817	-36.4617	0.000390155
VC1741	VC1741	TetR family transcriptional regulator	2.04423	0.173559	1.17122	0.932885	-13.0511	0.00015337
VC1743	VC1743	hypothetical protein	1.34381	0.414847	-1.68795	0.0475164	-1.45843	0.115836
VC1744	VC1744	hypothetical protein	-1.37987	0.130015	-1.04322	0.956122	-1.61623	4.75337e-06
VC1745	VC1745	succinate-semialdehyde dehydrogenase	-1.22971	0.675149	1.06533	0.951515	-1.54294	0.00654016
VC1746	VC1746	TetR family transcriptional regulator	-1.07023	0.970935	1.04297	0.988979	-1.04362	0.905582
VC1748	VC1748	hypothetical protein	-1.79428	0.464272	-1.03162	0.995288	-1.18408	0.78776
VC1749	VC1749	hypothetical protein	-1.26394	0.879514	-1.12717	0.963388	-1.13726	0.806794
VC1750	VC1750	hypothetical protein	-1.26969	0.749628	1.04614	0.986553	1.12142	0.695246
VC1751	VC1751	hypothetical protein	-1.20246	0.464272	-1.15665	0.916168	1.33151	0.386026
VC1753	VC1753	paraquat-inducible protein A	-1.39842	0.20249	1.1308	0.798221	1.38651	0.0963375
VC1754	VC1754	paraquat-inducible protein B	-1.23682	0.464272	1.26606	0.210324	1.14122	0.251141
VC1755	VC1755	hypothetical protein	-1.22102	0.491981	1.12652	0.693449	-1.05277	0.83809
VC1756	VC1756	periplasmic linker protein	-1.21869	0.760406	1.19931	0.716746	1.06425	0.815496
VC1757	VC1757	AcrB/AcrD/AcrF family transporter	-1.06895	0.93252	1.18261	0.822635	-1.10243	0.796516
VC1758	VC1758	phage family integrase	-1.57028	0.202968	1.03799	0.982024	-1.19289	0.684608
VC1759	VC1759	integrase, truncation	-1.37481	0.266512	-1.17819	0.650893	-1.04818	0.850853
VC1760	VC1760	helicase, putative	-1.19304	0.579637	-1.12416	0.822635	1.4801	0.0117894
VC1762	VC1762	hypothetical protein	-1.17219	0.67664	-1.15567	0.888294	1.80913	0.0209723
VC1763	VC1763	chemotaxis protein MotB-like protein	-1.03711	0.976314	-1.09202	0.925577	1.30695	0.244334
VC1764	VC1764	hypothetical protein	-1.21377	0.630563	-1.06087	0.949618	1.7677	0.0636739
VC1765	VC1765	type I restriction enzyme HsdR	-1.38732	0.0397861	1.16892	0.560562	2.91043	3.62913e-07
VC1766	VC1766	hypothetical protein	-1.1969	0.729242	1.06326	0.899645	3.34728	1.12377e-08
VC1767	VC1767	hypothetical protein	-1.33503	0.345497	-1.01976	0.983182	1.78755	0.0250583
VC1768	VC1768	hypothetical protein	-1.2902	0.463848	1.00654	0.996462	1.08722	0.718881
VC1769	VC1769	DNA methylase HsdM	-1.45396	0.399173	1.08441	0.739185	1.17348	0.355898
VC1770	VC1770	hypothetical protein	-1.26363	0.564771	-1.15538	0.682203	-1.09802	0.493561
VC1771	VC1771	hypothetical protein	-1.17701	0.787532	-1.11673	0.878959	-1.47306	0.0220934
VC1772	VC1772	hypothetical protein	-1.28476	0.632486	1.0559	0.966561	1.17118	0.638034
VC1773	VC1773	hypothetical protein	-1.20064	0.91968	1.14797	0.944741	-1.39568	0.37395
VC1774	VC1774	N-acetylneuraminic acid mutarotase	1.41534	0.836076	1.1948	0.951515	1.2577	0.712914
VC1775	VC1775	hypothetical protein	-1.20572	0.387853	1.11231	0.854101	1.29411	0.18661
VC1776	VC1776	N-acetylneuraminate lyase	1.17596	0.923573	1.17909	0.863554	-1.2293	0.264887
VC1777	VC1777	hypothetical protein	1.14917	0.940563	-1.09956	0.969603	-1.92751	0.00752386
VC1778	VC1778	hypothetical protein	-1.08232	0.956816	1.25356	0.7295	-1.5888	0.0110962
VC1779	VC1779	C4-dicarboxylate-binding protein	1.34992	0.652509	1.2901	0.730762	-1.63799	0.0896405
VC1780	VC1780	hypothetical protein	1.03084	1	-1.56868	0.970481	-3.1379	0.674424
VC1781	VC1781	N-acetylmannosamine-6-phosphate 2-epimerase	1.0022	1	1.19452	0.943871	-1.68061	0.198424
VC1782	VC1782	N-acetylmannosamine kinase	-1.0174	0.997465	1.1236	0.950438	-1.49611	0.106918
VC1783	VC1783	N-acetylglucosamine-6-phosphate deacetylase	-1.09983	0.938928	1.0795	0.945934	-1.52686	0.00143605
VC1784	VC1784	neuraminidase	-1.11623	0.941792	1.15635	0.897316	-1.03016	0.905104
VC1785	VC1785	transcriptional regulator	-2.0466	0.889547	-1.40537	0.954892	-1.62819	0.668215
VC1786	VC1786	DNA repair protein RadC	-1.34455	0.898186	-1.28302	0.914935	-1.3198	0.657003
VC1788	VC1788	hypothetical protein	-1.14977	0.969048	1.53345	0.922863	-1.35096	0.77804
VC1789	VC1789	transposase OrfAB subunit B	-1.36018	0.860974	-1.05004	0.988027	-1.52106	0.433808
VC1790	VC1790	transposase OrfAB subunit A	-3.63055	0.432166	-1.56676	0.943107	-106.805	0.127174
VC1791	VC1791	hypothetical protein	-1.18645	0.878017	-1.35899	0.624067	-1.11191	0.760848
VC1792	VC1792	hypothetical protein	-1.51045	0.649089	1.04839	0.988027	-1.2318	0.580141
VC1793	VC1793	hypothetical protein	-1.0519	0.986798	1.03949	0.988979	1.14804	0.725194
VC1794	VC1794	hypothetical protein	-1.30239	0.760406	1.19396	0.836377	1.71273	0.0453764
VC1795	VC1795	transcriptional regulator	1.01628	0.997465	1.14206	0.920494	1.4719	0.418052
VC1796	VC1796	middle operon regulator-like protein	1.01938	0.997465	1.06928	0.979578	1.15751	0.758705
VC1797	VC1797	hypothetical protein	-1.13931	0.887109	-1.17952	0.854101	-1.95486	5.72919e-05
VC1798	VC1798	eha protein	-1.21367	0.787186	-1.37034	0.515153	-2.20515	0.000138437
VC1799	VC1799	hypothetical protein	-1.17873	0.90134	-1.35046	0.774439	-1.36923	0.358773
VC1800	VC1800	hypothetical protein	-1.31524	0.87606	-1.16561	0.945934	1.14634	0.770782
VC1801	VC1801	hypothetical protein	-1.32227	0.895934	1.57668	0.843024	1.18688	0.846865
VC1802	VC1802	hypothetical protein	-1.8711	0.714734	-1.53122	0.895431	1.53483	0.74748
VC1803	VC1803	hypothetical protein	-1.15937	0.743329	1.10819	0.754446	1.33564	0.00582735
VC1804	VC1804	hypothetical protein	-1.0895	0.96461	-1.41337	0.668744	-1.14618	0.799614
VC1805	VC1805	hypothetical protein	1.0902	0.970434	-1.13887	0.953869	1.00415	0.998326
VC1806	VC1806	hypothetical protein	-1.19564	0.923573	-1.17038	0.945128	-1.09218	0.890082
VC1807	VC1807		2.20801	0.893907	1.22852	0.995288	-3.57996	0.617369
VC1808	VC1808	hypothetical protein	1.64317	0.282368	1.73967	0.180697	1.25933	0.340136
VC1809	VC1809	transcriptional regulator	1.25758	0.858502	1.59067	0.710487	-1.55236	0.475265
VC1810	VC1810	hypothetical protein	-1.13616	0.598503	1.06813	0.914935	1.0609	0.743286
VC1811	VC1811	hypothetical protein	-1.34074	0.294465	-1.01922	0.993029	1.08707	0.713202
VC1812	VC1812	hypothetical protein	-1.01047	0.99848	1.08863	0.986677	1.33545	0.594143
VC1814	VC1814	deoxyribodipyrimidine photolyase	-1.09978	0.987824	-1.03947	0.995288	-1.54088	0.44642
VC1815	VC1815	C factor cell-cell signaling protein	-1.10292	0.923573	-1.31706	0.769119	-2.8552	0.00260879
VC1816	VC1816	hypothetical protein	-1.00424	0.99848	-1.16115	0.912381	-13.3188	1.6329e-34
VC1817	VC1817	Fis family transcriptional regulator	1.24744	0.898379	1.1562	0.952803	-17.7042	2.68135e-07
VC1819	VC1819	aldehyde dehydrogenase	-1.00571	1	1.18216	0.951515	-2.40725	0.0126494
VC1820	VC1820	PTS system fructose-specific transportersubunit IIA	-2.27979	0.605156	-1.34801	0.884047	10.4083	1.84652e-08
VC1821	VC1821	PTS system fructose-specific transportersubunit IIBC	1.2364	0.851045	-1.10593	0.947708	1.97104	0.0523412
VC1822	VC1822	PTS system fructose-specific transportersubunit IIABC	1.18305	0.630994	1.11588	0.824041	2.50398	3.64257e-07
VC1823	VC1823	PTS system fructose-specific transportersubunit IIB	1.00758	0.997465	1.16556	0.854101	2.31687	0.00157027
VC1824	VC1824	PTS system nitrogen regulatory subunit IIA	1.36956	0.482781	1.12076	0.877	1.48528	0.00804981
VC1825	VC1825	transcriptional regulator	-1.38881	0.512179	1.14723	0.919028	2.04846	8.6275e-07
VC1826	VC1826	PTS system fructose-specific transportersubunit IIABC	-1.40318	0.847223	-1.38172	0.732994	2.61442	0.110894
VC1827	VC1827	mannose-6-phosphate isomerase	4.36886	2.04362e-07	4.09262	7.26696e-12	4.84288	0
VC1828	VC1828	hypothetical protein	3.98636	0.0458957	3.43937	2.58901e-12	6.22834	5.40542e-05
VC1831	VC1831	sensor histidine kinase	1.11875	0.794611	1.1499	0.78941	-1.52474	0.00284745
VC1832	VC1832	hypothetical protein	-1.17899	0.686033	-1.045	0.967452	1.26099	0.0800524
VC1833	VC1833	quinolinate synthetase	-1.18518	0.130015	1.02826	0.976547	1.19528	0.644865
VC1834	VC1834	hypothetical protein	1.22048	0.775379	-1.27018	0.70513	1.70095	0.00159416
VC1835	VC1835	peptidoglycan-associated lipoprotein	-1.0367	0.963768	1.04995	0.953869	2.2762	0.0260791
tolB	VC1836	translocation protein TolB	-1.22593	0.00242494	-1.02889	0.969249	2.45329	0.000189069
VC1837	VC1837	TolA protein	1.00991	0.9862	-1.26129	0.00133849	1.21084	0.429767
VC1838	VC1838	TolR membrane protein	1.06112	0.859715	-1.27358	0.122768	-1.0041	0.989703
VC1839	VC1839	TolQ protein	1.04192	0.82146	-1.35872	0.0915562	1.14438	0.391764
VC1840	VC1840	hypothetical protein	1.45243	0.440487	-1.14742	0.647576	1.36044	0.111362
VC1841	VC1841	hypothetical protein	-1.40369	0.000159388	-1.32671	0.0677249	1.78853	0.329225
VC1842	VC1842	hypothetical protein	-1.31906	0.341989	-1.15199	0.811822	1.63683	0.377033
VC1843	VC1843	cytochrome d ubiquinol oxidase subunit II	-1.51529	6.91118e-12	-1.13257	0.610445	2.24816	0.121637
VC1844	VC1844	cytochrome d ubiquinol oxidase subunit I	-1.4111	9.0623e-05	1.0843	0.879919	3.71922	0.000190364
ruvB	VC1845	Holliday junction DNA helicase RuvB	-1.01828	0.987824	1.06899	0.933703	-1.02297	0.918426
ruvA	VC1846	Holliday junction DNA helicase RuvA	1.03232	0.970357	-1.08288	0.913916	-1.03958	0.886029
ruvC	VC1847	Holliday junction resolvase	-1.10673	0.895934	-1.28778	0.680385	1.29957	0.34456
cysS	VC1848	cysteinyl-tRNA synthetase	-1.18165	0.0491494	-1.06749	0.66973	1.24854	0.549817
VC1849	VC1849	peptidyl-prolyl cis-trans isomerase B	-1.18766	0.509761	-1.38974	0.69268	1.8211	0.0142416
VC1850	VC1850	UDP-2,3-diacylglucosamine hydrolase	-1.27465	0.0804396	-1.12139	0.621885	1.05712	0.693422
VC1851	VC1851	hypothetical protein	1.14803	0.714797	1.22489	0.685219	-1.67211	0.00848321
VC1852	VC1852	hypothetical protein	1.03304	0.97385	1.02976	0.979578	1.3676	0.158048
VC1853	VC1853	hypothetical protein	1.91106	0.0152479	2.05022	4.34709e-08	1.35822	0.499777
VC1854	VC1854	porin	2.84525	0	6.97131	0	3.31405	0.0502257
dinG	VC1855	ATP-dependent DNA helicase DinG	-1.76061	0.00128876	-1.0796	0.900709	2.21652	0.000177184
VC1856	VC1856	hypothetical protein	-1.19014	0.512602	-1.14449	0.755072	1.33404	0.159261
VC1857	VC1857	primosomal replication protein N``	-1.14883	0.65206	-1.19151	0.546062	-1.8908	5.59823e-06
VC1858	VC1858	hypothetical protein	1.19127	0.637424	-1.15106	0.639909	-2.57983	0.00637259
VC1859	VC1859	methyl-accepting chemotaxis protein	1.64759	0.00836843	1.02463	0.979125	-2.24809	0.000243984
VC1860	VC1860	exonuclease III	-1.25702	0.455091	1.16805	0.719789	1.42078	0.268706
VC1861	VC1861	amino acid ABC transporter permease	2.46779	0.138277	1.25788	0.812651	-6.43074	2.95072e-07
VC1862	VC1862	amino acid ABC transporter permease	2.75904	0.0118708	1.24485	0.751505	-10.7433	1.75768e-05
VC1863	VC1863	amino acid ABC transporter substrate- bindingprotein	5.4429	0	2.34941	0.269467	-7.00685	0.00998447
VC1864	VC1864	amino acid ABC transporter ATP-binding protein	1.71776	0.0418519	1.1568	0.786287	-7.22352	0.0652221
VC1865	VC1865	hypothetical protein	-1.05406	0.96461	2.63895	0.00850079	20.7133	0
VC1866	VC1866	formate acetyltransferase	-1.291	0.639337	2.16262	0.270955	7.16441	0.00283699
VC1867	VC1867	hypothetical protein	1.54118	0.0170621	1.16	0.675365	-1.27994	0.207426
VC1868	VC1868	methyl-accepting chemotaxis protein	1.44143	0.644723	1.37135	0.726814	-1.57023	0.0210801
pflA	VC1869	pyruvate formate lyase-activating enzyme 1	-1.89986	9.45814e-08	1.10218	0.893141	1.77204	0.00208398
VC1870	VC1870	hypothetical protein	1.21676	0.700453	1.1666	0.869846	-1.10577	0.707023
VC1871	VC1871	hypothetical protein	-1.11802	0.949023	1.63522	0.428167	1.13196	0.75566
VC1872	VC1872	hypothetical protein	1.73229	0.449656	2.63576	0.000789264	-4.50233	0.0025596
VC1873	VC1873	hypothetical protein	1.16683	0.973385	1.71674	0.691592	-4.5364	4.84509e-07
VC1874	VC1874	SpoVR family protein	1.07885	0.983928	1.15937	0.933703	-4.13607	0.00282955
VC1875	VC1875	3-deoxy-manno-octulosonate cytidylyltransferase	1.05777	0.934408	-1.04591	0.956566	1.62023	0.0025005
VC1876	VC1876	hypothetical protein	-1.09046	0.836076	1.0647	0.929574	2.53625	6.52811e-06
lpxK	VC1877	tetraacyldisaccharide 4'-kinase	1.01668	0.987824	1.06627	0.897554	1.15593	0.680424
VC1878	VC1878	lipid transporter ATP-binding/permease	-1.17775	0.482846	1.09084	0.892154	1.73132	0.00519188
VC1879	VC1879	Rec2-like protein	-1.18099	0.910989	-1.0516	0.988027	-1.42766	0.295732
VC1880	VC1880	hypothetical protein	-1.0329	0.98789	-1.12488	0.812651	1.14591	0.552019
VC1882	VC1882	outer membrane-specific lipoprotein transportersubunit LolE	-1.06697	0.951135	-1.44617	0.726814	-1.31017	0.284536
VC1883	VC1883	ABC transporter ATP-binding protein	-1.26239	0.351354	-1.2545	0.757679	-1.09272	0.709288
VC1884	VC1884	hypothetical protein	-1.0837	0.890057	-1.19015	0.769119	-1.15855	0.673247
VC1885	VC1885	hypothetical protein	-1.02346	0.985278	1.08778	0.933703	1.12022	0.660769
VC1886	VC1886	transcription-repair coupling factor	-1.06947	0.93252	1.032	0.981206	1.45247	0.0514057
VC1887	VC1887	hypothetical protein	1.05163	0.95622	1.14513	0.560562	1.00037	1
VC1888	VC1888	hemolysin-like protein	-2.41622	0.00145203	-3.27102	0.0305397	1.18149	0.566273
VC1889	VC1889	ribosomal-protein-serine acetyltransferase	-1.66219	0.0595039	-1.02163	0.993029	-1.16995	0.467621
VC1890	VC1890	NADH dehydrogenase	-1.76929	3.8314e-07	-1.50282	0.372538	1.74488	0.0278971
VC1892	VC1892	hypothetical protein	1.12904	0.668076	1.05625	0.983426	-1.13508	0.723164
VC1893	VC1893	hypothetical protein	-1.03683	0.923573	-1.11144	0.607472	1.35522	0.0199018
VC1894	VC1894	hypothetical protein	-1.23252	0.00119549	-1.16942	0.22574	1.94017	3.76015e-10
VC1895	VC1895	hypothetical protein	-1.23597	0.0540069	-1.11623	0.402926	1.17423	0.198173
VC1896	VC1896	hypothetical protein	1.03511	0.945067	-1.04621	0.933703	1.23399	0.0414853
VC1897	VC1897	Hit family protein	-1.09464	0.902457	1.1153	0.895431	1.46697	3.81454e-05
VC1898	VC1898	methyl-accepting chemotaxis protein	1.82421	1.02336e-07	1.12544	0.760439	-1.85418	6.07086e-09
VC1899	VC1899	hypothetical protein	-1.35333	0.450723	1.08265	0.9203	3.03981	2.06673e-10
VC1900	VC1900	fatty acid metabolism regulator	1.05456	0.970357	-1.00435	1	1.40168	0.00108985
nhaB	VC1901	sodium/proton antiporter	2.20593	0	1.5678	0.0556146	1.42892	0.00194317
VC1902	VC1902	disulfide bond formation protein B	1.27102	0.37145	-1.20719	0.76701	1.13557	0.604848
VC1903	VC1903	DNA translocase FtsK	-1.05212	0.867368	-1.19009	0.18174	-1.06208	0.611211
VC1904	VC1904	leucine-responsive transcriptional regulator	2.45655	0	1.85811	3.99826e-06	2.82675	0.000997965
VC1905	VC1905	alanine dehydrogenase	1.56874	1.11361e-09	-1.13388	0.747701	1.0312	0.888172
VC1906	VC1906	hypothetical protein	-1.09541	0.923573	-1.31219	0.692646	-1.38785	0.379289
cysB	VC1907	transcriptional regulator CysB	-1.08299	0.927032	1.56909	0.000168667	1.09118	0.700309
VC1909	VC1909	hypothetical protein	-1.15009	0.538212	-1.00943	0.995288	1.3527	0.262335
VC1910	VC1910	tRNA-(MS[2]IO[6]A)-hydroxylase	-1.24231	0.200635	-1.00994	0.995288	1.83116	0.0919736
VC1911	VC1911	orotidine 5'-phosphate decarboxylase	-1.41711	0.0569506	1.34318	0.00318091	4.08966	3.05052e-06
VC1912	VC1912	hypothetical protein	-1.24265	0.190052	1.04601	0.966561	2.08263	0.0524878
VC1913	VC1913	hypothetical protein	-1.10713	0.721551	1.12981	0.904035	1.52786	0.000683215
ihfB	VC1914	integration host factor subunit beta	1.09132	0.837334	-1.17586	0.901474	-1.36734	0.182051
rpsA	VC1915	30S ribosomal protein S1	-1.2436	0.779657	-1.28282	0.0704973	1.97682	0.0391811
cmk	VC1916	cytidylate kinase	1.07894	0.860974	-1.15767	0.703147	1.47068	0.0392191
VC1917	VC1917	hypothetical protein	1.23483	0.860974	-1.24609	0.90833	-1.70244	0.484789
VC1918	VC1918	peptidyl-prolyl cis-trans isomerse D	1.09114	0.294159	-1.10346	0.64438	1.02292	0.970147
VC1919	VC1919	DNA-binding protein HU-beta	1.60578	0.24839	-1.01012	0.995288	-1.30908	0.159682
VC1920	VC1920	ATP-dependent protease LA	-1.38108	0.254676	1.11179	0.951515	1.86541	0.0395324
clpX	VC1921	ATP-dependent protease ATP-binding subunit ClpX	1.02846	0.913289	1.02623	0.894683	-1.48988	0.167101
clpP	VC1922	ATP-dependent Clp protease proteolytic subunit	-1.00724	0.997465	1.43831	8.48384e-13	-1.12772	0.43246
tig	VC1923	trigger factor	1.07577	0.927032	1.08133	0.804608	4.13791	0
VC1924	VC1924	hypothetical protein	1.06086	0.988634	1.17362	0.968015	1.84727	0.493561
VC1925	VC1925	C4-dicarboxylate transport sensor protein	2.00879	8.42387e-05	1.31986	0.350136	-1.15654	0.389686
VC1926	VC1926	C4-dicarboxylate transport transcriptionalregulator	2.05044	0.215348	1.18402	0.914935	-1.42217	0.288206
VC1927	VC1927	C4-dicarboxylate transport protein	1.02602	0.99848	1.02772	0.99588	-1.65317	0.438614
VC1928	VC1928	C4-dicarboxylate transport protein DctQ	-1.23963	0.970357	-1.40979	0.932885	-2.15203	0.259797
VC1929	VC1929	C4-dicarboxylate-binding protein	-1.13891	0.963605	-1.15204	0.94963	-2.42916	0.0238112
VC1931	VC1931	hypothetical protein	-1.22091	0.775773	-2.09248	0.129212	-1.92215	0.276294
VC1932	VC1932	hypothetical protein	-1.16548	0.942575	1.3148	0.869559	-1.12195	0.843075
VC1933	VC1933	hypothetical protein	-1.38181	0.656833	1.18238	0.882628	-1.21869	0.493561
VC1934	VC1934	GGDEF family protein	-1.30698	0.753409	1.11152	0.940941	-1.11333	0.729011
VC1935	VC1935	CDP-diacylglycerol-- glycerol-3-phosphate3-phosphatidyltransferase-like protein	-1.29405	0.677959	1.00633	0.999057	1.2741	0.594143
VC1936	VC1936	phosphatidate cytidylyltransferase	-1.40103	0.537297	-1.05689	0.969603	1.06498	0.890602
VC1937	VC1937	hypothetical protein	-1.132	0.937906	-1.0718	0.969603	1.38746	0.468014
VC1938	VC1938	hypothetical protein	1.21305	0.629763	1.16503	0.812651	-1.67998	0.000106346
VC1939	VC1939	hypothetical protein	1.65035	0.283161	1.40177	0.793101	1.08753	0.860284
VC1940	VC1940	hypothetical protein	1.11234	0.895934	1.03109	0.988027	-1.77208	6.01824e-07
VC1941	VC1941	hypothetical protein	1.37017	0.0483559	1.09521	0.879119	1.14419	0.628077
VC1942	VC1942	bifunctional 5,10-methylene- tetrahydrofolatedehydrogenase/ 5,10-methylene- tetrahydrofolatecyclohydrolase	-1.06269	0.959553	-1.38999	0.461338	2.34526	8.61976e-06
VC1944	VC1944	pyoverdine biosynthesis protein PvcB	-1.01334	0.997465	-1.0188	0.995288	-1.39173	0.267776
VC1945	VC1945	hypothetical protein	-1.05127	0.992035	-1.20029	0.930537	-1.34658	0.355987
VC1947	VC1947	LysR family transcriptional regulator	-2.01416	0.198662	-1.4804	0.414512	-1.37755	0.156831
VC1948	VC1948	hypothetical protein	-3.6557	0.640767	1.66465	0.937947	-1.08607	0.984696
VC1949	VC1949	pyoverdine biosynthesis protein PvcA	1.00485	1	1.04271	0.995288	-1.20687	0.827875
VC1950	VC1950	biotin sulfoxide reductase	1.20415	0.881604	2.34449	0.328406	1.2755	0.587744
VC1951	VC1951	cytochrome c-type protein YecK	-1.78862	0.00117559	1.64202	0.000376765	3.42305	0
VC1952	VC1952	chitinase	-1.33963	0.847223	-1.09143	0.976547	-1.57207	0.0614786
VC1953	VC1953	NupC family protein	1.14136	0.96461	-1.27777	0.934716	-1.52671	0.435914
VC1955	VC1955	LysR family transcriptional regulator	-1.1085	0.923573	-1.22145	0.794101	-1.50221	0.319179
VC1956	VC1956	lytic murein transglycosylase	-1.07177	0.721551	-1.08654	0.739592	1.04171	0.83194
VC1957	VC1957	hypothetical protein	1.00609	0.99848	-1.20301	0.488927	-1.19516	0.280801
minC	VC1959	septum formation inhibitor	1.24399	0.1674	-1.22487	0.796301	1.15295	0.562368
VC1960	VC1960	septum site-determining protein MinD	1.39014	0.0964665	-1.0073	0.995288	1.34016	0.0102692
minE	VC1961	cell division topological specificity factorMinE	1.17388	0.855412	-1.01455	0.993029	1.67399	0.00110162
VC1962	VC1962	lipoprotein	-2.10695	6.02962e-07	-1.26767	0.560562	1.44523	0.0466325
VC1963	VC1963	hypothetical protein	-1.29652	0.0803473	-1.28898	0.176356	1.15461	0.518696
VC1964	VC1964	hypothetical protein	-1.09902	0.698473	1.01264	0.995288	1.31444	0.124979
VC1965	VC1965	hypothetical protein	-1.11685	0.69263	1.14117	0.897554	1.72899	0.000872825
VC1966	VC1966	hypothetical protein	1.09426	0.860974	1.12494	0.810289	-1.07889	0.71192
VC1967	VC1967	methyl-accepting chemotaxis protein	1.00599	0.99848	1.07362	0.956831	-1.37299	0.110892
VC1968	VC1968	transcriptional regulator	-1.05818	0.923028	1.14075	0.616258	-1.43003	2.95878e-05
VC1970	VC1970	benzoate transport protein	-1.1383	0.791826	-1.02606	0.987254	-1.61707	5.03322e-05
VC1971	VC1971	2-succinylbenzoate-CoA ligase	-1.03702	0.984832	1.37568	0.412002	1.42254	0.132215
VC1972	VC1972	O-succinylbenzoate synthase	1.14248	0.860974	1.80166	0.00250702	2.92174	0.000140791
VC1973	VC1973	1,4-dihydroxy-2-naphthoyl-CoA synthase	-1.21654	0.40208	1.70608	0.109516	2.27387	0.0020285
VC1974	VC1974	acyl-CoA thioester hydrolase	1.13629	0.90134	1.13342	0.897316	1.69882	0.123323
VC1975	VC1975	2-succinyl-5-enolpyruvyl-6-hydroxy-3-cyclohexene -1-carboxylate synthase	1.15916	0.693714	1.06429	0.893141	1.70066	0.00126715
VC1976	VC1976	menaquinone-specific isochorismate synthase	1.3997	0.410023	-1.02253	0.988027	1.17175	0.556484
VC1977	VC1977	aminotransferase	-1.27387	0.41004	1.15135	0.777423	-1.65313	0.023495
VC1978	VC1978	5'-deoxynucleotidase	-1.13469	0.923573	1.17896	0.888294	-1.71224	0.00268986
VC1979	VC1979	deoxyguanosinetriphosphatetriphosphohydrolase- like protein	-1.25479	0.653026	1.23412	0.53791	-1.67791	1.13503e-06
VC1980	VC1980	hypothetical protein	-1.17979	0.774132	1.14818	0.877711	-2.27828	4.93482e-10
VC1981	VC1981	hypothetical protein	1.05276	0.96461	-1.06681	0.954892	1.35596	0.276294
VC1983	VC1983	peptidase	1.82419	0.155518	1.27909	0.0442325	-1.04662	0.776421
VC1984	VC1984	ribonuclease D	1.2886	0.102338	1.08444	0.84238	-1.47238	0.00114601
VC1985	VC1985	long-chain-fatty-acid--CoA ligase	1.58163	4.11604e-06	1.08516	0.752906	-4.03456	0.0123335
VC1986	VC1986	hypothetical protein	-1.02499	0.987824	-1.36605	0.168348	-1.80109	0.000253935
VC1987	VC1987	outer membrane lipoprotein Slp	-1.03493	0.943677	-1.24718	0.144561	-1.35034	0.0162061
VC1988	VC1988	hypothetical protein	-1.1007	0.832883	1.03515	0.969603	-1.38585	0.00983452
VC1989	VC1989	hypothetical protein	-1.20863	0.494333	1.02417	0.983632	-1.23571	0.0813747
VC1990	VC1990	ATP-dependent helicase DinG	-1.07497	0.895934	-1.02752	0.986677	-1.33963	0.0990989
VC1991	VC1991	hypothetical protein	1.14495	0.924672	1.03486	0.988027	-1.95205	0.00374507
purU	VC1992	formyltetrahydrofolate deformylase	1.02228	0.990719	-1.21552	0.536746	1.88676	0.0119347
VC1993	VC1993	2,4-dienoyl-CoA reductase	2.69875	0.0145112	1.28873	0.811822	-25.5509	2.06256e-05
VC1994	VC1994	endopeptidase IV	-1.12208	0.606533	1.01847	0.982024	1.2354	0.512486
ansA	VC1995	asparaginase I	1.55615	0.0677094	2.70899	1.16487e-09	1.77446	0.0303419
VC1996	VC1996	hypothetical protein	1.71524	0.193544	1.11458	0.854101	1.82595	0.108572
VC1997	VC1997	hypothetical protein	1.2884	0.246313	1.03528	0.972143	1.15568	0.340895
VC1998	VC1998	methionine sulfoxide reductase B	-1.44915	0.00196051	-1.1361	0.700364	3.64513	0
VC2000	VC2000	glyceraldehyde-3-phosphate dehydrogenase	-1.03349	0.612353	-1.15785	0.775751	11.2353	3.49534e-05
VC2001	VC2001	hypothetical protein	-1.19673	0.580431	1.21065	0.488927	6.12145	3.98138e-05
VC2002	VC2002	hypothetical protein	2.34593	5.38176e-06	1.64383	5.56237e-06	1.42133	0.1129
rrmA	VC2003	23S rRNA (guanine(745)-N(1))-methyltransferase	-1.01465	0.99461	-1.02549	0.993029	1.13534	0.691345
VC2004	VC2004	hypothetical protein	-1.27915	0.721551	-1.01388	0.995288	1.14208	0.737862
VC2005	VC2005	hypothetical protein	1.01743	0.986798	1.47817	0.400125	-1.89894	0.115915
VC2006	VC2006	chemotaxis protein CheV	1.04358	0.931681	1.07925	0.818887	1.28265	0.079107
VC2007	VC2007	ROK family transcriptional regulator	1.28291	0.000445027	1.10224	0.523298	1.08605	0.227378
VC2008	VC2008	pyruvate kinase II	1.21777	0.80993	-1.06877	0.964648	-1.93015	7.99931e-06
VC2009	VC2009	hypothetical protein	1.69084	0.000124674	1.21776	0.399775	-1.74895	2.69796e-09
VC2011	VC2011	hypothetical protein	-1.02643	0.984551	1.25153	0.474401	-1.24945	0.402287
VC2012	VC2012	sodium-dependent transporter	3.62688	0.000332417	3.72469	8.00361e-09	1.15457	0.790138
VC2013	VC2013	PTS system glucose-specific transportersubunits IIBC	1.34647	0.0981239	-1.16265	0.901182	2.07419	0.0026087
VC2014	VC2014	hypothetical protein	-1.7042	0.010171	-1.10042	0.829108	3.10493	0.000332948
VC2015	VC2015	DNA polymerase III subunit delta'	-1.02804	0.983928	-1.20603	0.554758	2.39638	3.02133e-06
tmk	VC2016	thymidylate kinase	-1.04047	0.954576	-1.02896	0.970481	-1.02572	0.891972
VC2017	VC2017	hypothetical protein	-1.14845	0.648428	-1.29226	0.600056	-1.42962	0.0706329
VC2018	VC2018	4-amino-4-deoxychorismate lyase	1.05791	0.907918	-1.41847	0.302489	-1.49991	0.0244528
VC2019	VC2019	3-oxoacyl-ACP synthase	1.36765	0.494436	-1.33658	0.67056	2.4648	5.50812e-06
acpP	VC2020	acyl carrier protein	1.13461	0.837334	1.09826	0.943785	2.42063	7.46479e-08
fabG	VC2021	3-ketoacyl-ACP reductase	1.01228	0.982108	-1.046	0.786287	2.82282	4.9842e-10
VC2022	VC2022	ACP S-malonyltransferase	-1.10955	0.535822	-1.13382	0.945934	6.51803	0.00107396
VC2023	VC2023	3-oxoacyl-ACP synthase III	1.01236	0.99461	-1.33937	0.322048	2.36198	6.49132e-06
VC2024	VC2024	glycerol-3-phosphate acyltransferase PlsX	-1.02645	0.977867	1.05391	0.897698	3.54888	0.000793981
rpmF	VC2025	50S ribosomal protein L32	-1.04593	0.970357	1.16769	0.645773	6.19353	0.00106356
VC2026	VC2026	hypothetical protein	-1.00686	0.99848	1.16298	0.739592	4.67907	0.000532106
maf_2	VC2027	Maf-like protein	-1.44219	0.0867307	1.12749	0.796301	1.35883	0.283841
VC2028	VC2028	ribosomal large subunit pseudouridine synthaseC	-1.16412	0.630994	1.02274	0.986677	1.35063	0.160756
VC2030	VC2030	ribonuclease E	1.0239	0.973385	1.00429	0.995288	2.23369	2.14163e-07
VC2031	VC2031	sulfate permease family protein	-1.03615	0.992108	1.01484	0.995288	1.42115	0.339715
VC2032	VC2032	hypothetical protein	-1.13676	0.851045	1.0062	0.997157	-1.42633	0.446086
VC2033	VC2033	bifunctional acetaldehyde- CoA/alcoholdehydrogenase	1.17847	0.783461	1.93451	0.104328	8.23155	0.00577403
VC2035	VC2035	hypothetical protein	1.0694	0.931681	-1.29402	0.504106	-1.16202	0.74958
VC2036	VC2036	aspartate-semialdehyde dehydrogenase	1.1983	0.721551	-1.18281	0.945128	1.51312	0.470587
VC2037	VC2037	Na+/H+ antiporter	-2.03247	0.00066412	-2.44499	0.000160514	2.67641	3.28315e-06
VC2038	VC2038	hypothetical protein	-1.21532	0.850471	1.06966	0.977498	-1.28321	0.386049
VC2039	VC2039	nucleoid-associated protein NdpA	-1.6058	0.23904	-1.17271	0.164308	1.15825	0.618264
VC2040	VC2040	hypothetical protein	1.29112	0.685725	-1.16472	0.630098	-1.46982	0.0520132
VC2041	VC2041	hypothetical protein	1.00571	0.99461	1.02865	0.982024	1.53823	0.0339895
VC2042	VC2042	histone deacetylase/AcuC/AphA family protein	1.07195	0.941792	-1.13475	0.895431	-1.08014	0.806271
VC2043	VC2043	DNA topoisomerase III	-1.08019	0.923573	1.02755	0.989178	-1.13006	0.731628
VC2044	VC2044	hypothetical protein	1.00636	0.99848	1.20408	0.726814	3.45683	0.00777204
VC2045	VC2045	superoxide dismutase	1.10635	0.737127	1.08476	0.934716	1.23852	0.553889
VC2046	VC2046	hypothetical protein	-1.47372	0.167003	1.21892	0.739185	-2.35175	0.0632447
VC2047	VC2047	short chain dehydrogenase	1.25923	0.455132	1.15683	0.708788	-1.69384	0.0229424
VC2048	VC2048	VacJ lipoprotein	1.14209	0.630994	1.12396	0.755072	-1.30445	0.0828788
VC2049	VC2049	cytochrome C biogenesis protein CcmI	-1.06114	0.873827	1.16289	0.141281	1.50804	0.000343073
VC2050	VC2050	cytochrome C biogenesis protein CcmH	1.0178	0.990719	1.13656	0.390575	1.07352	0.535314
VC2051	VC2051	thiol:disulfide interchange protein DsbE	1.08411	0.883455	1.31505	0.315279	1.07653	0.645038
VC2052	VC2052	cytochrome c-type biogenesis protein CcmF	1.09541	0.763801	1.25033	0.624051	1.56252	0.000445787
VC2053	VC2053	cytochrome c-type biogenesis protein CcmE	-1.05939	0.927285	1.44947	0.210564	1.66742	9.6532e-09
VC2054	VC2054	heme exporter protein D	-1.03052	0.983928	1.52305	0.177321	1.82345	0.000297186
VC2055	VC2055	heme exporter protein C	-1.18804	0.394937	1.37491	0.322075	2.60989	0.00964611
VC2056	VC2056	heme exporter protein B	1.36896	0.0297169	-1.03064	0.978662	-1.85319	9.8092e-07
VC2057	VC2057	cytochrome c biogenesis protein CcmA	1.32085	0.00452175	-1.05145	0.919826	-1.23934	0.0705522
VC2058	VC2058	hypothetical protein	-1.12234	0.256413	-1.32728	0.355372	1.26081	0.333536
VC2059	VC2059	purine-binding chemotaxis protein CheW	-1.19129	0.512587	-1.3027	0.763544	-1.02916	0.926231
VC2060	VC2060	hypothetical protein	-1.15881	0.288573	-1.26015	0.319869	-1.03504	0.714954
VC2061	VC2061	ParA family protein	-1.19995	0.21904	-1.083	0.680385	-1.51692	0.00036661
VC2062	VC2062	chemotaxis-specific methylesterase	-1.2211	0.0936518	-1.03307	0.933703	-1.48022	0.0430107
VC2063	VC2063	chemotaxis protein CheA	-1.25095	0.0098232	-1.18323	0.488927	-1.18556	0.12376
VC2064	VC2064	chemotaxis protein CheZ	-1.16407	0.22069	-1.11128	0.854101	-1.09583	0.627211
VC2065	VC2065	chemotaxis protein CheY	-1.08814	0.822629	-1.01929	0.969603	-1.28899	0.0623542
fliA	VC2066	flagellar biosynthesis sigma factor	-1.10921	0.65206	-1.18971	0.0104492	-1.54682	4.66825e-13
VC2067	VC2067	MinD-like protein	-1.17485	0.483448	-1.23778	0.605405	-1.70901	1.05564e-11
flhF	VC2068	flagellar biosynthesis regulator FlhF	-1.0336	0.976314	-1.20571	0.180268	-1.36942	0.00684295
flhA	VC2069	flagellar biosynthesis protein FlhA	1.04373	0.956816	-1.20474	0.617205	-1.2926	0.0873655
VC2070	VC2070	phosphohistidine phosphatase	1.228	0.618256	-1.13754	0.945934	-1.53627	0.0208688
VC2072	VC2072	peptidase insulinase family protein	-1.1115	0.879514	1.09323	0.90152	-1.7617	7.96942e-07
VC2073	VC2073	hypothetical protein	-1.30729	0.262307	-1.07763	0.926922	-1.61298	0.168665
argS	VC2074	arginyl-tRNA synthetase	-1.51832	0.0596779	-1.18678	0.730762	1.75694	0.00637259
VC2075	VC2075	histidine triad family protein	-1.20598	0.658596	-1.00454	0.997157	1.51857	0.070973
VC2076	VC2076	hypothetical protein	-1.08494	0.956816	1.01487	0.995288	-1.20273	0.651954
VC2077	VC2077	ferrous iron transport protein B	-1.34636	0.434516	1.22193	0.871356	1.61146	0.231811
VC2078	VC2078	ferrous iron transport protein A	-2.02563	0.800572	2.10843	0.68932	2.48986	0.0363566
VC2080	VC2080	AraC family transcriptional regulator	1.06221	0.921805	1.01995	0.988979	-1.48254	0.00540194
VC2081	VC2081	zinc ABC transporter substrate-binding protein	-1.37762	0.256413	-1.0158	0.995288	2.03347	0.392496
VC2082	VC2082	zinc ABC transporter ATP-binding protein	-1.05499	0.970357	1.10893	0.909804	1.06195	0.941653
VC2083	VC2083	zinc ABC transporter permease	1.1134	0.903504	1.13184	0.920494	1.68187	0.495931
VC2084	VC2084	succinyl-CoA synthetase subunit alpha	2.75347	0	1.69501	0.187512	1.10117	0.628451
sucC	VC2085	succinyl-CoA synthetase subunit beta	2.61444	0	1.70718	0.182959	-1.1245	0.443949
VC2086	VC2086	dihydrolipoamide succinyltransferase	1.73357	5.60007e-11	1.43195	0.0291533	-1.8032	0.0209289
sucA	VC2087	2-oxoglutarate dehydrogenase subunit E1	1.78695	2.30792e-08	1.2901	0.388279	-3.61437	6.9521e-05
sdhB	VC2088	succinate dehydrogenase iron-sulfur subunit	2.76179	3.17339e-11	1.4142	3.98058e-05	-6.69135	1.2349e-95
sdhA	VC2089	succinate dehydrogenase flavoprotein subunit	3.29231	7.92249e-10	1.22087	0.809446	-5.31217	2.61856e-20
VC2090	VC2090	succinate dehydrogenase hydrophobic membraneanchor protein	3.15346	0	1.15189	0.666276	-3.44488	6.64433e-08
sdhC	VC2091	succinate dehydrogenase cytochrome b556 largemembrane subunit	3.28547	0	1.22002	0.319869	-3.76048	3.29898e-23
gltA	VC2092	type II citrate synthase	2.67956	8.03088e-13	1.30727	0.132149	-2.70258	3.04213e-06
VC2093	VC2093	hypothetical protein	-1.47358	0.0974636	-1.10328	0.854101	2.00923	0.000417864
VC2094	VC2094	hypothetical protein	-1.04165	0.978064	1.06624	0.972143	-1.2108	0.413465
VC2095	VC2095	phosphoglucomutase	1.2231	0.300419	-1.0721	0.926922	-1.33818	0.357788
VC2096	VC2096	replication initiation regulator SeqA	-1.21164	0.534578	-1.06641	0.748653	1.34856	0.157002
VC2097	VC2097	esterase	-1.48144	0.0161521	-1.05335	0.951515	1.54443	0.0549486
VC2098	VC2098	hypothetical protein	-1.13532	0.47597	-1.19473	0.639909	1.0424	0.812758
VC2099	VC2099	flavodoxin FldA	-1.1199	0.556673	1.00418	0.995288	1.82905	6.43689e-05
VC2100	VC2100	hypothetical protein	-2.9917	0.0152479	1.26162	0.921	-1.44196	0.541656
VC2101	VC2101	hypothetical protein	-3.37917	0.0347371	1.3574	0.921812	-2.49652	0.240855
VC2103	VC2103	LysR family transcriptional regulator	1.04937	0.981315	1.25571	0.732994	-3.84815	7.80147e-28
VC2105	VC2105	hypothetical protein	1.52401	0.0782841	1.15711	0.767629	-3.95428	7.11486e-20
fur	VC2106	ferric uptake regulator	1.04941	0.963605	1.08062	0.929574	-1.06284	0.717338
VC2107	VC2107	aspartate-semialdehyde dehydrogenase	-1.15394	0.386591	-1.02601	0.986553	1.35217	0.269671
VC2108	VC2108	erythronate-4-phosphate dehydrogenase	1.05564	0.956965	1.00529	0.997157	1.31149	0.401442
VC2109	VC2109		-1.14188	0.723248	1.0367	0.952995	1.14584	0.612766
mnmC	VC2110	5-methylaminomethyl-2-thiouridinemethyltransfera se	-1.15401	0.789415	1.09227	0.925917	1.01453	0.970147
VC2111	VC2111	hypothetical protein	-1.21813	0.661369	-1.01717	0.986677	1.66741	0.00283761
VC2112	VC2112	hypothetical protein	-1.02515	0.986798	1.00619	0.995533	-1.11383	0.628795
VC2113	VC2113	hypothetical protein	-1.03285	0.985748	-1.04939	0.976821	1.06951	0.921201
VC2115	VC2115	hypothetical protein	-1.31332	0.494342	-1.37669	0.329761	-1.1881	0.430977
VC2116	VC2116	chorismate synthase	1.00214	0.998578	-1.3555	0.341202	1.30809	0.334081
VC2118	VC2118	N5-glutamine S-adenosyl-L-methionine- dependentmethyltransferase	1.11409	0.791826	1.02753	0.984546	1.13872	0.365933
VC2119	VC2119	hypothetical protein	-1.07003	0.898186	-1.04191	0.958964	1.08301	0.755948
flhB	VC2120	flagellar biosynthesis protein FlhB	-1.09177	0.86057	-1.12543	0.786287	1.16108	0.484608
fliR	VC2121	flagellar biosynthesis protein FliR	-1.09596	0.898379	-1.11236	0.895431	1.01226	0.966424
fliQ	VC2122	flagellar biosynthesis protein FliQ	-1.23473	0.431121	-1.12561	0.873963	-1.25677	0.0898966
fliP	VC2123	flagellar biosynthesis protein FliP	-1.13031	0.736251	-1.01006	0.995288	1.23917	0.168709
VC2124	VC2124	flagellar protein FliO	1.15855	0.65425	-1.06187	0.899645	-1.23275	0.486981
fliN	VC2125	flagellar motor switch protein	1.05509	0.907553	1.02115	0.979734	-2.17668	1.05861e-16
fliM	VC2126	flagellar motor switch protein FliM	-1.01178	0.992108	1.04591	0.933703	-2.14155	3.45924e-07
fliL	VC2127	flagellar basal body protein FliL	1.00892	0.993339	1.17217	0.606446	-2.2907	2.46898e-13
VC2128	VC2128	flagellar hook-length control protein FliK	1.12187	0.794611	1.23608	0.479805	-1.93027	2.20082e-07
fliJ	VC2129	flagellar biosynthesis chaperone	-1.59171	0.0147399	-1.18345	0.63559	-1.03004	0.867917
fliI	VC2130	flagellum-specific ATP synthase	-1.10178	0.859715	-1.22862	0.303026	-1.06988	0.636995
fliH	VC2131	flagellar assembly protein H	-1.16147	0.481406	-1.39406	0.00256304	-1.32276	0.00759959
fliG	VC2132	flagellar motor switch protein G	-1.1045	0.547339	-1.25366	0.0508289	-1.29521	0.00140286
fliF	VC2133	flagellar MS-ring protein	-1.08288	0.671703	-1.08963	0.726814	-1.07753	0.484608
fliE	VC2134	flagellar hook-basal body protein FliE	-1.1256	0.622113	-1.04348	0.932885	-1.38597	5.65734e-09
VC2135	VC2135	Fis family transcriptional regulator	-1.11699	0.71716	-1.30051	0.554701	-1.62754	0.0298089
VC2136	VC2136	sensory box sensor histidine kinase	-1.07857	0.820434	-1.14074	0.644163	1.0313	0.808441
VC2137	VC2137	Fis family transcriptional regulator	1.14194	0.318041	-1.18674	0.90429	1.19359	0.564987
[truncated: 1,707 more rows]
