# Supplementary material for: Regulatory Effects of CsrA in Vibrio cholerae
Source: mBio. 2021 Feb 2;12(1):e03380-20. doi: 10.1128/mBio.03380-20 (PMC7858070; doi:10.1128/mBio.03380-20)
Supplement: TABLE S2 [file mBio.03380-20-st002.xlsx]

## Sheet: Sig. up-regulated processes
Pathways or processes (Gene Ontologies) that are overrepresented in the csrA mutant (R6H) compared to wild-type V. cholerae
Genes that are upregulated in the mutant
Analysis Type: PANTHER Overrepresentation Test (Released 20190711)			OD of cultures
Annotation Version and Release Date: GO Ontology database Released 2019-10-08			0.1
Reference List: Vibrio cholerae (all genes in database)			0.5
Test Type: FISHER			2
Correction: FDR
GO biological process complete	No. of genes in V. cholerae - REFLIST	No. of genes up in R6H vs WT	No. of genes expected	Fold enrichment of regulated genes	Raw P-value	R6H vs WT (FDR)	R6H_vs_WT_down_at_2.0.txt (fold Enrichment)
cellular nitrogen compound biosynthetic process (GO:0044271)	348	95	34.4	2.76	1.25e-17	5.79e-15	0.38
cellular nitrogen compound metabolic process (GO:0034641)	634	132	62.68	2.11	3.64e-16	8.42e-14	0.53
translation (GO:0006412)	105	52	10.38	5.01	3.73e-18	2.3e-15	< 0.01
'de novo' IMP biosynthetic process (GO:0006189)	12	7	1.19	5.9	0.000875	0.02	0
glycolytic process (GO:0006096)	17	10	1.68	5.95	6.43e-05	0.00233	0
nitrogen compound metabolic process (GO:0006807)	998	162	98.67	1.64	1.98e-11	2.04e-09	0
purine ribonucleotide biosynthetic process (GO:0009152)	48	16	4.75	3.37	0.000115	0.00375	0
pyrimidine ribonucleotide biosynthetic process (GO:0009220)	14	8	1.38	5.78	0.000411	0.0102	0
translational elongation (GO:0006414)	10	6	0.99	6.07	0.00187	0.0389	0
transmembrane transport (GO:0055085)	379	36	9.22	3.91	4.66e-13	2.88e-10	0
transport (GO:0006810)	493	41	11.99	3.42	3.26e-13	6.04e-10	0
aerobic respiration (GO:0009060)	26	10	0.63	15.82	5.31e-09	1.09e-06	5.06
amide biosynthetic process (GO:0043604)	151	63	14.93	4.22	6.65e-19	6.16e-16	0.16
amino acid transmembrane transport (GO:0003333)	39	8	0.95	8.43	1.09e-05	0.00101	10.32
amino acid transmembrane transport (GO:0003333)	39	5	0.53	9.51	0.00025	0.0273	10.32
amino acid transport (GO:0006865)	57	12	1.39	8.66	4.51e-08	6.42e-06	8.3
amino acid transport (GO:0006865)	57	6	0.77	7.81	0.000156	0.0263	8.3
anion transmembrane transport (GO:0098656)	73	11	1.78	6.2	3.3e-06	0.000322	6.48
anion transport (GO:0006820)	118	16	2.87	5.58	5.75e-08	7.61e-06	5.34
anion transport (GO:0006820)	118	8	1.59	5.03	0.000211	0.0261	5.34
carboxylic acid metabolic process (GO:0019752)	300	52	29.66	1.75	0.000197	0.0057	1.84
carboxylic acid transmembrane transport (GO:1905039)	45	10	1.09	9.14	4.22e-07	4.34e-05	10.51
carboxylic acid transmembrane transport (GO:1905039)	45	6	0.61	9.89	4.68e-05	0.0144	10.51
carboxylic acid transport (GO:0046942)	81	15	1.97	7.61	3.7e-09	9.8e-07	7.78
carboxylic acid transport (GO:0046942)	81	8	1.09	7.33	1.73e-05	0.016	7.78
cellular biosynthetic process (GO:0044249)	613	126	60.6	2.08	5.58e-15	9.4e-13	0.59
cellular nitrogen compound metabolic process (GO:0034641)	634	4	15.42	0.26	0.000534	0.0282	0.53
cellular respiration (GO:0045333)	44	10	1.07	9.35	3.52e-07	4.34e-05	4.08
energy derivation by oxidation of organic compounds (GO:0015980)	71	12	1.73	6.95	3.77e-07	4.37e-05	3.2
gene expression (GO:0010467)	227	64	22.44	2.85	2.32e-12	3.07e-10	0.26
generation of precursor metabolites and energy (GO:0006091)	145	13	3.53	3.69	7.14e-05	0.00413	2.23
ion transmembrane transport (GO:0034220)	160	15	3.89	3.85	1.13e-05	0.000996	4.43
ion transport (GO:0006811)	237	23	5.76	3.99	1.69e-08	2.84e-06	3.99
organic acid metabolic process (GO:0006082)	307	54	30.35	1.78	0.000104	0.00345	1.83
organic acid transmembrane transport (GO:1903825)	45	10	1.09	9.14	4.22e-07	4.59e-05	10.51
organic acid transmembrane transport (GO:1903825)	45	6	0.61	9.89	4.68e-05	0.0173	10.51
organic acid transport (GO:0015849)	81	15	1.97	7.61	3.7e-09	8.58e-07	7.78
organic acid transport (GO:0015849)	81	8	1.09	7.33	1.73e-05	0.0107	7.78
organic anion transport (GO:0015711)	88	16	2.14	7.48	1.33e-09	4.1e-07	7.16
organic anion transport (GO:0015711)	88	8	1.19	6.74	3.02e-05	0.014	7.16
oxidation-reduction process (GO:0055114)	313	18	7.61	2.36	0.000851	0.0438	2.03
oxoacid metabolic process (GO:0043436)	304	52	30.05	1.73	0.000301	0.00774	1.81
peptide biosynthetic process (GO:0043043)	117	53	11.57	4.58	3.56e-17	1.32e-14	0.1
peptide metabolic process (GO:0006518)	122	54	12.06	4.48	3.85e-17	1.19e-14	0.1
tricarboxylic acid cycle (GO:0006099)	21	10	0.51	19.58	1.02e-09	3.78e-07	6.27
ADP metabolic process (GO:0046031)	17	10	1.68	5.95	6.43e-05	0.00229	0
arginine metabolic process (GO:0006525)	16	4	0.22	18.54	0.000115	0.0213	0
arginine transmembrane transport (GO:1903826)	6	4	0.15	27.41	5.6e-05	0.00358	0
arginine transmembrane transport (GO:1903826)	6	3	0.08	37.09	0.000176	0.0251	0
arginine transport (GO:0015809)	6	4	0.15	27.41	5.6e-05	0.00346	0
arginine transport (GO:0015809)	6	3	0.08	37.09	0.000176	0.0233	0
aromatic compound biosynthetic process (GO:0019438)	231	41	22.84	1.8	0.000891	0.0199	0
ATP generation from ADP (GO:0006757)	17	10	1.68	5.95	6.43e-05	0.00238	0
ATP metabolic process (GO:0046034)	29	10	2.87	3.49	0.00181	0.0386	0
basic amino acid transmembrane transport (GO:1990822)	6	4	0.15	27.41	5.6e-05	0.00371	0
basic amino acid transmembrane transport (GO:1990822)	6	3	0.08	37.09	0.000176	0.0272	0
basic amino acid transport (GO:0015802)	7	4	0.17	23.5	8.65e-05	0.00485	0
basic amino acid transport (GO:0015802)	7	3	0.09	31.79	0.000249	0.0289	0
biosynthetic process (GO:0009058)	638	130	63.07	2.06	2.75e-15	5.1e-13	0
carbohydrate derivative biosynthetic process (GO:1901137)	142	31	14.04	2.21	0.000181	0.0054	0
carbohydrate derivative metabolic process (GO:1901135)	230	46	22.74	2.02	2.64e-05	0.00102	0
cation transport (GO:0006812)	150	14	3.65	3.84	2.4e-05	0.00178	0
cellular amide metabolic process (GO:0043603)	170	67	16.81	3.99	4.87e-19	9.02e-16	0
cellular aromatic compound metabolic process (GO:0006725)	539	81	53.29	1.52	0.000244	0.00656	0
cellular macromolecule biosynthetic process (GO:0034645)	231	65	22.84	2.85	1.58e-12	2.25e-10	0
cellular macromolecule metabolic process (GO:0044260)	491	88	48.54	1.81	1.73e-07	9.99e-06	0
cellular metabolic process (GO:0044237)	1220	187	120.61	1.55	1.99e-11	1.94e-09	0
cellular process (GO:0009987)	1555	221	153.73	1.44	3.39e-11	3.13e-09	0
cellular protein metabolic process (GO:0044267)	232	62	22.94	2.7	4.12e-11	3.63e-09	0
establishment of localization (GO:0051234)	498	41	12.11	3.39	4.51e-13	4.17e-10	0
heterocycle metabolic process (GO:0046483)	555	80	54.87	1.46	0.000889	0.0201	0
hexose transmembrane transport (GO:0008645)	10	6	0.99	6.07	0.00187	0.0393	0
IMP biosynthetic process (GO:0006188)	13	7	1.29	5.45	0.00124	0.0271	0
IMP metabolic process (GO:0046040)	13	7	1.29	5.45	0.00124	0.0268	0
L-alpha-amino acid transmembrane transport (GO:1902475)	14	5	0.34	14.69	6.05e-05	0.00361	0
L-alpha-amino acid transmembrane transport (GO:1902475)	14	4	0.19	21.19	7.41e-05	0.0196	0
L-amino acid transport (GO:0015807)	20	6	0.49	12.34	2.39e-05	0.00184	0
L-amino acid transport (GO:0015807)	20	5	0.27	18.54	1.48e-05	0.0275	0
L-arginine transmembrane transport (GO:1903400)	4	4	0.1	41.12	1.94e-05	0.00156	0
L-arginine transmembrane transport (GO:1903400)	4	3	0.05	55.63	7.48e-05	0.0154	0
L-arginine transport (GO:1902023)	4	4	0.1	41.12	1.94e-05	0.00163	0
L-arginine transport (GO:1902023)	4	3	0.05	55.63	7.48e-05	0.0173	0
localization (GO:0051179)	523	41	12.72	3.22	2.14e-12	9.89e-10	0
macromolecule biosynthetic process (GO:0009059)	239	65	23.63	2.75	4.97e-12	5.75e-10	0
macromolecule metabolic process (GO:0043170)	676	104	66.83	1.56	7.8e-06	0.000328	0
metabolic process (GO:0008152)	1453	208	143.65	1.45	1.52e-10	1.17e-08	0
monocarboxylic acid biosynthetic process (GO:0072330)	41	13	4.05	3.21	0.000745	0.0172	0
monocarboxylic acid metabolic process (GO:0032787)	103	25	10.18	2.46	0.0002	0.0057	0
monovalent inorganic cation transport (GO:0015672)	71	8	1.73	4.63	0.000487	0.0265	0
nitrogen compound transport (GO:0071705)	200	21	4.86	4.32	2.29e-08	3.53e-06	0
nucleobase-containing compound biosynthetic process (GO:0034654)	152	36	15.03	2.4	9.71e-06	0.0004	0
nucleobase-containing compound metabolic process (GO:0006139)	441	73	43.6	1.67	3.35e-05	0.00127	0
nucleobase-containing small molecule metabolic process (GO:0055086)	156	42	15.42	2.72	6.2e-08	3.7e-06	0
nucleoside diphosphate metabolic process (GO:0009132)	21	10	2.08	4.82	0.000243	0.00672	0
nucleoside diphosphate phosphorylation (GO:0006165)	19	10	1.88	5.32	0.000129	0.00413	0
nucleoside monophosphate biosynthetic process (GO:0009124)	34	16	3.36	4.76	3.79e-06	0.000171	0
nucleoside monophosphate metabolic process (GO:0009123)	38	17	3.76	4.53	3.22e-06	0.000149	0
nucleoside phosphate biosynthetic process (GO:1901293)	84	28	8.3	3.37	3.18e-07	1.68e-05	0
nucleoside phosphate metabolic process (GO:0006753)	124	40	12.26	3.26	1.75e-09	1.25e-07	0
nucleotide biosynthetic process (GO:0009165)	82	28	8.11	3.45	2.12e-07	1.19e-05	0
nucleotide metabolic process (GO:0009117)	123	40	12.16	3.29	1.44e-09	1.07e-07	0
nucleotide phosphorylation (GO:0046939)	19	10	1.88	5.32	0.000129	0.00406	0
oligopeptide transmembrane transport (GO:0035672)	12	5	0.29	17.13	3.34e-05	0.00238	0
oligopeptide transport (GO:0006857)	12	5	0.29	17.13	3.34e-05	0.00229	0
organic cyclic compound metabolic process (GO:1901360)	570	83	56.35	1.47	0.000578	0.0136	0
organic substance biosynthetic process (GO:1901576)	619	129	61.2	2.11	7.38e-16	1.52e-13	0
organic substance metabolic process (GO:0071704)	1229	190	121.5	1.56	4.3e-12	5.31e-10	0
organic substance transport (GO:0071702)	278	25	6.76	3.7	1.45e-08	2.68e-06	0
organonitrogen compound biosynthetic process (GO:1901566)	417	103	41.23	2.5	1.18e-16	3.13e-14	0
organonitrogen compound metabolic process (GO:1901564)	711	136	70.29	1.93	5.11e-14	7.89e-12	0
organophosphate biosynthetic process (GO:0090407)	136	29	13.45	2.16	0.000398	0.0101	0
organophosphate metabolic process (GO:0019637)	194	43	19.18	2.24	5.58e-06	0.000246	0
phosphate-containing compound metabolic process (GO:0006796)	321	54	31.74	1.7	0.000298	0.00778	0
phosphorus metabolic process (GO:0006793)	328	54	32.43	1.67	0.000485	0.0117	0
primary metabolic process (GO:0044238)	1083	172	107.07	1.61	1.62e-11	1.77e-09	0
protein folding (GO:0006457)	35	17	3.46	4.91	1.33e-06	6.68e-05	0
protein metabolic process (GO:0019538)	329	72	32.53	2.21	2.05e-09	1.41e-07	0
purine nucleoside diphosphate metabolic process (GO:0009135)	18	10	1.78	5.62	9.21e-05	0.0031	0
purine nucleoside monophosphate biosynthetic process (GO:0009127)	20	10	1.98	5.06	0.000179	0.00543	0
purine nucleoside monophosphate metabolic process (GO:0009126)	21	10	2.08	4.82	0.000243	0.00662	0
purine nucleotide biosynthetic process (GO:0006164)	50	18	4.94	3.64	1.87e-05	0.000752	0
purine nucleotide metabolic process (GO:0006163)	74	30	7.32	4.1	3.18e-09	2.1e-07	0
purine ribonucleoside diphosphate metabolic process (GO:0009179)	18	10	1.78	5.62	9.21e-05	0.00316	0
purine ribonucleoside monophosphate biosynthetic process (GO:0009168)	20	10	1.98	5.06	0.000179	0.00552	0
purine ribonucleoside monophosphate metabolic process (GO:0009167)	21	10	2.08	4.82	0.000243	0.00682	0
purine ribonucleotide metabolic process (GO:0009150)	71	27	7.02	3.85	5.92e-08	3.66e-06	0
purine-containing compound biosynthetic process (GO:0072522)	51	18	5.04	3.57	2.32e-05	0.000915	0
purine-containing compound metabolic process (GO:0072521)	77	30	7.61	3.94	6.69e-09	4.27e-07	0
pyrimidine nucleotide biosynthetic process (GO:0006221)	19	9	1.88	4.79	0.000515	0.0122	0
pyrimidine nucleotide metabolic process (GO:0006220)	21	9	2.08	4.33	0.000906	0.02	0
pyrimidine ribonucleotide metabolic process (GO:0009218)	14	8	1.38	5.78	0.000411	0.01	0
pyruvate metabolic process (GO:0006090)	26	11	2.57	4.28	0.000269	0.00711	0
response to abiotic stimulus (GO:0009628)	14	8	1.38	5.78	0.000411	0.0103	0
response to temperature stimulus (GO:0009266)	12	8	1.19	6.74	0.00019	0.0056	0
ribonucleoside diphosphate metabolic process (GO:0009185)	18	10	1.78	5.62	9.21e-05	0.00322	0
ribonucleoside monophosphate biosynthetic process (GO:0009156)	32	16	3.16	5.06	2.05e-06	0.0001	0
ribonucleoside monophosphate metabolic process (GO:0009161)	33	16	3.26	4.9	2.8e-06	0.000133	0
ribonucleotide biosynthetic process (GO:0009260)	62	24	6.13	3.92	2.54e-07	1.39e-05	0
ribonucleotide metabolic process (GO:0009259)	85	35	8.4	4.16	1.01e-10	8.54e-09	0
ribose phosphate biosynthetic process (GO:0046390)	63	24	6.23	3.85	3.23e-07	1.66e-05	0
ribose phosphate metabolic process (GO:0019693)	86	35	8.5	4.12	1.31e-10	1.06e-08	0
small molecule metabolic process (GO:0044281)	501	83	49.53	1.68	7.45e-06	0.000321	0

## Sheet: Sig. down-regulated processes 
Pathways or processes (Gene Ontologies) that are overrepresented in the csrA mutant (R6H) compared to wild-type V. cholerae
Genes that are downregulated in the mutant
Analysis Type: PANTHER Overrepresentation Test (Released 20190711)			OD of cultures
Annotation Version and Release Date: GO Ontology database Released 2019-10-08			0.1
Reference List: Vibrio cholerae (all genes in database)			0.5
Test Type: FISHER			2						all down significant pathways
Correction: FDR									OD0.1
									OD0.5
									OD2.0
GO biological process complete	No. of genes in V. cholerae - REFLIST	No. of genes down in R6H vs WT	No. of genes expected	Fold enrichment of regulated genes	Raw P-value	R6H vs WT (FDR)	R6H_vs_WT_up (fold Enrichment)	Significantly up and down regulated
tricarboxylic acid cycle (GO:0006099)	21	11	1.75	6.27	1.42e-05	0.0022	19.58	1	*
aerobic respiration (GO:0009060)	26	11	2.17	5.06	6.64e-05	0.00473	15.82	1
cellular respiration (GO:0045333)	44	15	3.68	4.08	2.54e-05	0.00362	9.35	1
carboxylic acid transmembrane transport (GO:1905039)	45	6	0.57	10.51	3.3e-05	0.00509	9.14	1	*
organic acid transmembrane transport (GO:1903825)	45	6	0.57	10.51	3.3e-05	0.00556	9.14	1
amino acid transport (GO:0006865)	57	6	0.72	8.3	0.000111	0.0129	8.66	1
amino acid transmembrane transport (GO:0003333)	39	5	0.48	10.32	0.00017	0.045	8.43	1
carboxylic acid transport (GO:0046942)	81	8	1.03	7.78	1.09e-05	0.00289	7.61	1
organic acid transport (GO:0015849)	81	8	1.03	7.78	1.09e-05	0.00253	7.61	1
organic anion transport (GO:0015711)	88	8	1.12	7.16	1.92e-05	0.00394	7.48	1
energy derivation by oxidation of organic compounds (GO:0015980)	71	19	5.93	3.2	3.79e-05	0.00438	6.95	1
anion transmembrane transport (GO:0098656)	73	6	0.93	6.48	0.000391	0.0362	6.2	1
anion transport (GO:0006820)	118	8	1.5	5.34	0.000137	0.0149	5.58	1
translation (GO:0006412)	105	0	8.77	< 0.01	0.000307	0.0158	5.01	1
peptide biosynthetic process (GO:0043043)	117	1	9.77	0.1	0.00132	0.0478	4.58	1
peptide metabolic process (GO:0006518)	122	1	10.19	0.1	0.000888	0.035	4.48	1
amide biosynthetic process (GO:0043604)	151	2	12.61	0.16	0.000908	0.035	4.22	1
ion transport (GO:0006811)	237	12	3.01	3.99	3.7e-05	0.00528	3.99	1
ion transmembrane transport (GO:0034220)	160	9	2.03	4.43	0.000194	0.02	3.85	1
generation of precursor metabolites and energy (GO:0006091)	145	27	12.11	2.23	0.000333	0.0162	3.69	1
gene expression (GO:0010467)	227	5	18.96	0.26	0.000326	0.0163	2.85	1
cellular nitrogen compound biosynthetic process (GO:0044271)	348	11	29.07	0.38	0.000247	0.0131	2.76	1
oxidation-reduction process (GO:0055114)	313	53	26.15	2.03	2.9e-06	0.000672	2.36	1
cellular nitrogen compound metabolic process (GO:0034641)	634	28	52.96	0.53	0.000124	0.00848	2.11	1
cellular biosynthetic process (GO:0044249)	613	30	51.2	0.59	0.00122	0.0452	2.08	1
organic acid metabolic process (GO:0006082)	307	47	25.64	1.83	0.000147	0.00879	1.78	1
carboxylic acid metabolic process (GO:0019752)	300	46	25.06	1.84	0.000191	0.0111	1.75	1
oxoacid metabolic process (GO:0043436)	304	46	25.39	1.81	0.000212	0.0119	1.73	1
alpha-amino acid biosynthetic process (GO:1901607)	95	7	1.21	5.81	0.000232	0.0226	0	0
alpha-amino acid catabolic process (GO:1901606)	21	12	1.75	6.84	2.9e-06	0.000767	0	0
alpha-amino acid metabolic process (GO:1901605)	132	29	11.03	2.63	1.17e-05	0.00197	0	0
alpha-amino acid metabolic process (GO:1901605)	132	9	1.67	5.37	4.73e-05	0.00626	0	0
archaeal or bacterial-type flagellum-dependent cell motility (GO:0097588)	25	11	2.09	5.27	5e-05	0.00403	0	0
aromatic amino acid family catabolic process (GO:0009074)	8	6	0.67	8.98	0.000353	0.0168	0	0
aspartate family amino acid biosynthetic process (GO:0009067)	28	7	0.36	19.7	1.59e-07	4.91e-05	0	0
aspartate family amino acid metabolic process (GO:0009066)	32	8	0.41	19.7	1.88e-08	1.16e-05	0	0
bacterial-type flagellum-dependent cell motility (GO:0071973)	24	11	2	5.49	3.73e-05	0.0046	0	0	*
carbohydrate transmembrane transport (GO:0034219)	37	11	3.09	3.56	0.000812	0.0334	0	0
carbohydrate transport (GO:0008643)	52	13	4.34	2.99	0.00111	0.0419	0	0
carboxylic acid catabolic process (GO:0046395)	43	20	3.59	5.57	1.93e-08	1.19e-05	0	0	*
catabolic process (GO:0009056)	158	39	13.2	2.95	1.73e-08	1.6e-05	0	0
cell motility (GO:0048870)	25	11	2.09	5.27	5e-05	0.00421	0	0
cellular amino acid biosynthetic process (GO:0008652)	104	7	1.32	5.3	0.000391	0.0345	0	0
cellular amino acid catabolic process (GO:0009063)	22	12	1.84	6.53	4.17e-06	0.000859	0	0
cellular amino acid metabolic process (GO:0006520)	177	30	14.79	2.03	0.000671	0.0282	0	0
cellular amino acid metabolic process (GO:0006520)	177	9	2.25	4.01	0.000399	0.0336	0	0
cellular catabolic process (GO:0044248)	107	32	8.94	3.58	8.29e-09	1.54e-05	0	0	*
cellular lipid catabolic process (GO:0044242)	15	9	1.25	7.18	3.98e-05	0.00433	0	0
cilium or flagellum-dependent cell motility (GO:0001539)	25	11	2.09	5.27	5e-05	0.00463	0	0
dicarboxylic acid transport (GO:0006835)	19	4	0.24	16.95	0.000149	0.0459	0	0
disaccharide transport (GO:0015766)	13	7	1.09	6.45	0.000488	0.0215	0	0
fatty acid beta-oxidation (GO:0006635)	6	6	0.5	11.97	0.000124	0.00793	0	0
fatty acid catabolic process (GO:0009062)	11	7	0.92	7.62	0.000229	0.0125	0	0
fatty acid oxidation (GO:0019395)	6	6	0.5	11.97	0.000124	0.00767	0	0
glutamate metabolic process (GO:0006536)	11	8	0.92	8.71	4.06e-05	0.00418	0	0
glutamine family amino acid metabolic process (GO:0009064)	42	14	3.51	3.99	5.82e-05	0.00431	0	0
lipid catabolic process (GO:0016042)	23	11	1.92	5.73	2.74e-05	0.00363	0	0	*
lipid modification (GO:0030258)	9	6	0.75	7.98	0.000551	0.0237	0	0	*
lipid oxidation (GO:0034440)	6	6	0.5	11.97	0.000124	0.00822	0	0	*
localization of cell (GO:0051674)	25	11	2.09	5.27	5e-05	0.00441	0	0
locomotion (GO:0040011)	92	22	7.68	2.86	4.07e-05	0.00397	0	0
maltose transport (GO:0015768)	6	5	0.5	9.98	0.000827	0.0333	0	0
methionine biosynthetic process (GO:0009086)	15	7	0.19	36.78	4.56e-09	8.45e-06	0	0
methionine metabolic process (GO:0006555)	15	7	0.19	36.78	4.56e-09	4.22e-06	0	0
monocarboxylic acid catabolic process (GO:0072329)	17	8	1.42	5.63	0.000386	0.0178	0	0
movement of cell or subcellular component (GO:0006928)	25	11	2.09	5.27	5e-05	0.00386	0	0
neurotransmitter transport (GO:0006836)	7	3	0.09	34.5	0.000196	0.0453	0	0
oligosaccharide transport (GO:0015772)	13	7	1.09	6.45	0.000488	0.022	0	0
organic acid catabolic process (GO:0016054)	43	20	3.59	5.57	1.93e-08	8.92e-06	0	0
organic substance catabolic process (GO:1901575)	152	38	12.7	2.99	2e-08	7.42e-06	0	0
organonitrogen compound catabolic process (GO:1901565)	52	17	4.34	3.91	1.15e-05	0.00213	0	0
small molecule catabolic process (GO:0044282)	56	21	4.68	4.49	1.63e-07	5.04e-05	0	0
sulfur amino acid biosynthetic process (GO:0000097)	22	7	0.28	25.08	3.91e-08	1.81e-05	0	0
sulfur amino acid metabolic process (GO:0000096)	23	7	0.29	23.99	5.05e-08	1.87e-05	0	0
sulfur compound biosynthetic process (GO:0044272)	65	7	0.82	8.49	2.46e-05	0.00455	0	0
sulfur compound metabolic process (GO:0006790)	83	7	1.05	6.65	0.000105	0.013	0	0
